# Supplementary material for: Sibling method increases risk assessment estimates for type 1 diabetes
Source: PLoS One. 2017 May 16;12(5):e0176341. doi: 10.1371/journal.pone.0176341 (PMC5433695; doi:10.1371/journal.pone.0176341)
Supplement: S1 File — R program for producing histogram of IBD data. (R) [file pone.0176341.s001.R]

d<-read.table('t1d_ibd.txt',header=T)
hist(d$pi_hat,breaks = 100,xaxt='n',xlab="Actual Relationship")
axis(side=1, at=seq(0,1,0.1), labels=seq(0,1,0.1))
