# Supplementary material for: Sibling method increases risk assessment estimates for type 1 diabetes
Source: PLoS One. 2017 May 16;12(5):e0176341. doi: 10.1371/journal.pone.0176341 (PMC5433695; doi:10.1371/journal.pone.0176341)
Supplement: S2 File — R program for calculating t1d h2 using Haseman-Elston regression analysis. (R) [file pone.0176341.s002.R]

library(lme4)
stderr <- function(x) sqrt(var(x)/length(x))


d00<-read.table('t1d_ibd00.txt',header=T)
d01<-read.table('t1d_ibd01.txt',header=T)
d11<-read.table('t1d_ibd11.txt',header=T)
d00<-cbind(d00,fam=substr(d00$sibpair,1,1))
d01<-cbind(d01,fam=substr(d01$sibpair,1,1))
d11<-cbind(d11,fam=substr(d11$sibpair,1,1))

K<-3/100
t<-abs(qnorm(K))
z<-exp(-(t^2/2))/sqrt(2*pi)
P<-0.5

n_samples<-300
N<-10000
h2_o_l<-rep(0,N)	## h2 obs by linear regression
h2_l_l<-rep(0,N)	## h2 liability by linear regression


h2_o_m<-rep(0,N)	## h2 obs by mixed model
h2_l_m<-rep(0,N)	## h2 liability by mixed model


for (i in 1:N){
	d<-rbind(d00[sample(nrow(d00),n_samples),]  , d01[sample(nrow(d01),n_samples),],d11[sample(nrow(d11),n_samples),] )
	
	md1		<-	lm( (p1-p2)*(p1-p2) ~ pi_hat, data=d)
	md2		<-	lmer((p1-p2)*(p1-p2) ~ pi_hat + (1|fam), data=d)
	
	fixef_l		<-	md1[[1]][2]
	fixef_m		<-	md2@beta[2]
	
	nom		<-	-2*var(c(d$p1,d$p2))
	
	
	h2_cc_l		<-	fixef_l/nom
	h2_cc_m		<-	fixef_m/nom	
	
	h2_o_l[i]	<-   	h2_cc_l
	h2_l_l[i]	<- 	h2_cc_l*(K*(1-K)*K*(1-K))/ ( z*z * P*(1-P))
	
	
	h2_o_m[i]	<-   	h2_cc_m
	h2_l_m[i]	<- 	h2_cc_m*(K*(1-K)*K*(1-K))/ ( z*z * P*(1-P))	
	
}

print("*********************")
print("by linear regression")
print("h2 observed")
print(mean(h2_o_l))
print("h2 liability")
print(mean(h2_l_l))
print("std error")
print(stderr(h2_l_l))

print("*********************")
print("by linear mixed model")
print("h2 observed")
print(mean(h2_o_m))
print("h2 liability")
print(mean(h2_l_m))
print("std error")
print(stderr(h2_l_m))
