# Supplementary material for: Sibling method increases risk assessment estimates for type 1 diabetes
Source: PLoS One. 2017 May 16;12(5):e0176341. doi: 10.1371/journal.pone.0176341 (PMC5433695; doi:10.1371/journal.pone.0176341)
Supplement: S3 File — Plink IBD probabilities for all sib-pairs studied in this project. (TXT) [file pone.0176341.s003.txt]

sibpair	pheno1	pheno2	p1	p2	sqdiff	pi_hat	sqdiff1
42060404-42060403	1	1	0.76039225	0.76039225	0	0.715	0
26164703-26164704	1	1	0.76039225	0.76039225	0	0.7072	0
24687707-24687704	1	1	0.76039225	0.76039225	0	0.6957	0
28338904-28338907	1	1	0.76039225	0.76039225	0	0.6772	0
50686906-50686904	1	0	-1.3147501	0.76039225	4.306216	0.67	1
43457304-43457303	1	1	0.76039225	0.76039225	0	0.6694	0
11810104-11810103	1	1	0.76039225	0.76039225	0	0.6647	0
40473804-40473806	1	0	0.76039225	-1.3147501	4.306216	0.6631	1
29805503-29805504	1	1	0.76039225	0.76039225	0	0.6614	0
49890204-49890203	1	1	0.76039225	0.76039225	0	0.6612	0
54135305-54135303	1	0	-1.3147501	0.76039225	4.306216	0.6608	1
26918204-26918206	1	0	0.76039225	-1.3147501	4.306216	0.66	1
50686903-50686904	1	1	0.76039225	0.76039225	0	0.6594	0
13638905-13638904	1	0	-1.3147501	0.76039225	4.306216	0.6561	1
25493503-25493505	1	0	0.76039225	-1.3147501	4.306216	0.6553	1
42018004-42018006	1	0	0.76039225	-1.3147501	4.306216	0.6543	1
27734704-27734705	1	0	0.76039225	-1.3147501	4.306216	0.6541	1
17644004-17644003	1	1	0.76039225	0.76039225	0	0.6526	0
24863104-24863107	1	1	0.76039225	0.76039225	0	0.6515	0
52311103-52311107	1	1	0.76039225	0.76039225	0	0.6503	0
23532107-23532105	1	0	0.76039225	-1.3147501	4.306216	0.6502	1
23921807-23921804	1	1	0.76039225	0.76039225	0	0.6502	0
28394304-28394305	1	0	0.76039225	-1.3147501	4.306216	0.6489	1
44059404-44059403	1	1	0.76039225	0.76039225	0	0.6487	0
20117603-20117604	1	1	0.76039225	0.76039225	0	0.6485	0
27649403-27649404	1	1	0.76039225	0.76039225	0	0.6472	0
24380603-24380605	1	0	0.76039225	-1.3147501	4.306216	0.6471	1
59105307-59105303	1	1	0.76039225	0.76039225	0	0.6468	0
20890503-20890504	1	1	0.76039225	0.76039225	0	0.6459	0
22978004-22978005	1	0	0.76039225	-1.3147501	4.306216	0.6457	1
18270103-18270105	1	0	0.76039225	-1.3147501	4.306216	0.6443	1
26252303-26252304	1	1	0.76039225	0.76039225	0	0.6443	0
22374704-22374703	1	1	0.76039225	0.76039225	0	0.6427	0
15820904-15820903	1	1	0.76039225	0.76039225	0	0.6425	0
21167203-21167206	1	0	0.76039225	-1.3147501	4.306216	0.6424	1
42776004-42776003	1	1	0.76039225	0.76039225	0	0.6423	0
21732805-21732804	1	0	-1.3147501	0.76039225	4.306216	0.6413	1
27573104-27573105	1	0	0.76039225	-1.3147501	4.306216	0.6406	1
25390803-25390804	1	1	0.76039225	0.76039225	0	0.6404	0
29876703-29876705	1	0	0.76039225	-1.3147501	4.306216	0.6402	1
48488703-48488704	1	1	0.76039225	0.76039225	0	0.6399	0
11214803-11214804	1	1	0.76039225	0.76039225	0	0.6397	0
46437203-46437205	1	0	0.76039225	-1.3147501	4.306216	0.6378	1
22560404-22560405	1	0	0.76039225	-1.3147501	4.306216	0.6376	1
43457304-43457305	1	0	0.76039225	-1.3147501	4.306216	0.6364	1
42170104-42170105	1	0	0.76039225	-1.3147501	4.306216	0.6347	1
25405104-25405103	1	1	0.76039225	0.76039225	0	0.6346	0
42870503-42870504	1	1	0.76039225	0.76039225	0	0.6337	0
54135305-54135304	1	0	-1.3147501	0.76039225	4.306216	0.6332	1
29741303-29741304	1	1	0.76039225	0.76039225	0	0.6323	0
42160404-42160405	1	0	0.76039225	-1.3147501	4.306216	0.6319	1
49218203-49218205	1	0	0.76039225	-1.3147501	4.306216	0.6317	1
46437204-46437205	1	0	0.76039225	-1.3147501	4.306216	0.6313	1
23124303-23124307	1	1	0.76039225	0.76039225	0	0.6309	0
44822705-44822703	1	0	-1.3147501	0.76039225	4.306216	0.6305	1
22160603-22160604	1	1	0.76039225	0.76039225	0	0.6304	0
40800703-40800704	1	1	0.76039225	0.76039225	0	0.6296	0
41694703-41694706	1	0	0.76039225	-1.3147501	4.306216	0.6293	1
40359603-40359604	1	1	0.76039225	0.76039225	0	0.6291	0
47839104-47839103	1	1	0.76039225	0.76039225	0	0.629	0
42915703-42915707	1	1	0.76039225	0.76039225	0	0.6288	0
26650004-26650003	1	1	0.76039225	0.76039225	0	0.6284	0
29199505-29199504	1	0	-1.3147501	0.76039225	4.306216	0.6273	1
48203804-48203805	1	0	0.76039225	-1.3147501	4.306216	0.6273	1
26107003-26107005	1	0	0.76039225	-1.3147501	4.306216	0.6271	1
26517303-26517304	1	1	0.76039225	0.76039225	0	0.6267	0
41453704-41453705	1	0	0.76039225	-1.3147501	4.306216	0.6262	1
54262204-54262205	1	0	0.76039225	-1.3147501	4.306216	0.6261	1
25116803-25116805	1	0	0.76039225	-1.3147501	4.306216	0.6259	1
28291603-28291606	1	0	0.76039225	-1.3147501	4.306216	0.6257	1
22740203-22740204	1	1	0.76039225	0.76039225	0	0.6255	0
56638004-56638007	1	1	0.76039225	0.76039225	0	0.6255	0
50686905-50686904	1	0	-1.3147501	0.76039225	4.306216	0.6253	1
22428303-22428304	1	1	0.76039225	0.76039225	0	0.625	0
42288606-42288603	1	0	-1.3147501	0.76039225	4.306216	0.6249	1
40045304-40045305	1	0	0.76039225	-1.3147501	4.306216	0.6242	1
43374303-43374304	1	1	0.76039225	0.76039225	0	0.6242	0
48657904-48657903	1	1	0.76039225	0.76039225	0	0.6237	0
42954005-42954004	1	0	-1.3147501	0.76039225	4.306216	0.623	1
21912803-21912804	1	1	0.76039225	0.76039225	0	0.623	0
20821004-20821003	1	1	0.76039225	0.76039225	0	0.6229	0
47633704-47633705	1	0	0.76039225	-1.3147501	4.306216	0.6228	1
44806103-44806104	1	1	0.76039225	0.76039225	0	0.6221	0
47381504-47381505	1	0	0.76039225	-1.3147501	4.306216	0.6219	1
21944803-21944804	1	1	0.76039225	0.76039225	0	0.6219	0
27734703-27734707	1	1	0.76039225	0.76039225	0	0.6212	0
23921807-23921806	1	0	0.76039225	-1.3147501	4.306216	0.6209	1
20704603-20704604	1	1	0.76039225	0.76039225	0	0.6207	0
44956603-44956606	1	0	0.76039225	-1.3147501	4.306216	0.6203	1
44582403-44582404	1	1	0.76039225	0.76039225	0	0.6198	0
48532203-48532204	1	1	0.76039225	0.76039225	0	0.6195	0
10116404-10116406	1	0	0.76039225	-1.3147501	4.306216	0.6193	1
27261604-27261607	1	1	0.76039225	0.76039225	0	0.6188	0
48984403-48984405	1	0	0.76039225	-1.3147501	4.306216	0.6185	1
26340103-26340107	1	1	0.76039225	0.76039225	0	0.6185	0
24247905-24247904	1	0	-1.3147501	0.76039225	4.306216	0.6184	1
40665307-40665304	1	1	0.76039225	0.76039225	0	0.618	0
23779403-23779404	1	1	0.76039225	0.76039225	0	0.6175	0
23779403-23779407	1	1	0.76039225	0.76039225	0	0.6175	0
11362507-11362504	1	1	0.76039225	0.76039225	0	0.6168	0
41075404-41075407	1	1	0.76039225	0.76039225	0	0.6168	0
42239104-42239105	1	0	0.76039225	-1.3147501	4.306216	0.6161	1
46625203-46625205	1	0	0.76039225	-1.3147501	4.306216	0.6157	1
14898603-14898604	1	1	0.76039225	0.76039225	0	0.6156	0
46625203-46625204	1	1	0.76039225	0.76039225	0	0.6156	0
44659303-44659304	1	1	0.76039225	0.76039225	0	0.6155	0
57154303-57154306	1	0	0.76039225	-1.3147501	4.306216	0.6153	1
57154303-57154304	1	1	0.76039225	0.76039225	0	0.6153	0
41400906-41400904	1	0	-1.3147501	0.76039225	4.306216	0.6151	1
46029103-46029105	1	0	0.76039225	-1.3147501	4.306216	0.6147	1
28670803-28670804	1	1	0.76039225	0.76039225	0	0.6147	0
26793503-26793506	1	0	0.76039225	-1.3147501	4.306216	0.6146	1
49794803-49794805	1	0	0.76039225	-1.3147501	4.306216	0.6146	1
23958303-23958304	1	1	0.76039225	0.76039225	0	0.6141	0
25805308-25805303	1	1	0.76039225	0.76039225	0	0.6141	0
26645304-26645303	1	1	0.76039225	0.76039225	0	0.614	0
25122804-25122805	1	0	0.76039225	-1.3147501	4.306216	0.6139	1
20072203-20072204	1	1	0.76039225	0.76039225	0	0.6134	0
44655403-44655404	1	1	0.76039225	0.76039225	0	0.6133	0
26165103-26165104	1	1	0.76039225	0.76039225	0	0.6132	0
42359503-42359504	1	1	0.76039225	0.76039225	0	0.6132	0
47691204-47691203	1	1	0.76039225	0.76039225	0	0.6132	0
29979405-29979403	1	0	-1.3147501	0.76039225	4.306216	0.6127	1
47791204-47791205	1	0	0.76039225	-1.3147501	4.306216	0.6127	1
28338903-28338904	1	1	0.76039225	0.76039225	0	0.6126	0
43867405-43867404	1	0	-1.3147501	0.76039225	4.306216	0.6123	1
45504104-45504105	1	0	0.76039225	-1.3147501	4.306216	0.6122	1
25095604-25095603	1	1	0.76039225	0.76039225	0	0.6122	0
22554703-22554704	1	1	0.76039225	0.76039225	0	0.6121	0
46927303-46927305	1	0	0.76039225	-1.3147501	4.306216	0.612	1
42813603-42813606	1	0	0.76039225	-1.3147501	4.306216	0.6119	1
25194603-25194604	1	1	0.76039225	0.76039225	0	0.6119	0
22234905-22234904	1	0	-1.3147501	0.76039225	4.306216	0.6114	1
23921807-23921805	1	0	0.76039225	-1.3147501	4.306216	0.6114	1
42092004-42092006	1	0	0.76039225	-1.3147501	4.306216	0.6112	1
20206703-20206704	1	1	0.76039225	0.76039225	0	0.6111	0
48719804-48719803	1	1	0.76039225	0.76039225	0	0.611	0
40045303-40045305	1	0	0.76039225	-1.3147501	4.306216	0.6108	1
41772204-41772203	1	1	0.76039225	0.76039225	0	0.6107	0
49747204-49747203	1	1	0.76039225	0.76039225	0	0.6106	0
42460404-42460405	1	0	0.76039225	-1.3147501	4.306216	0.6105	1
56016605-56016603	1	0	-1.3147501	0.76039225	4.306216	0.6105	1
54262203-54262205	1	0	0.76039225	-1.3147501	4.306216	0.6104	1
44522704-44522705	1	0	0.76039225	-1.3147501	4.306216	0.6096	1
49430003-49430005	1	0	0.76039225	-1.3147501	4.306216	0.6094	1
24151405-24151404	1	0	-1.3147501	0.76039225	4.306216	0.6093	1
44176504-44176503	1	1	0.76039225	0.76039225	0	0.6093	0
48662104-48662103	1	1	0.76039225	0.76039225	0	0.6093	0
26409303-26409304	1	1	0.76039225	0.76039225	0	0.609	0
21813004-21813005	1	0	0.76039225	-1.3147501	4.306216	0.6089	1
42370507-42370504	1	1	0.76039225	0.76039225	0	0.6089	0
47691204-47691205	1	0	0.76039225	-1.3147501	4.306216	0.6088	1
48559103-48559104	1	1	0.76039225	0.76039225	0	0.6087	0
41034904-41034903	1	1	0.76039225	0.76039225	0	0.608	0
19658305-19658304	1	0	-1.3147501	0.76039225	4.306216	0.6079	1
26164703-26164705	1	0	0.76039225	-1.3147501	4.306216	0.6078	1
28584003-28584004	1	1	0.76039225	0.76039225	0	0.6078	0
24515903-24515905	1	0	0.76039225	-1.3147501	4.306216	0.6076	1
20711403-20711404	1	1	0.76039225	0.76039225	0	0.6076	0
42674004-42674005	1	0	0.76039225	-1.3147501	4.306216	0.6075	1
28284003-28284004	1	1	0.76039225	0.76039225	0	0.6074	0
47138103-47138104	1	1	0.76039225	0.76039225	0	0.6072	0
42915704-42915706	1	0	0.76039225	-1.3147501	4.306216	0.607	1
47354903-47354906	1	0	0.76039225	-1.3147501	4.306216	0.607	1
21903103-21903104	1	1	0.76039225	0.76039225	0	0.6069	0
49890206-49890204	1	0	-1.3147501	0.76039225	4.306216	0.6068	1
22991303-22991304	1	1	0.76039225	0.76039225	0	0.6068	0
41725803-41725805	1	0	0.76039225	-1.3147501	4.306216	0.6067	1
21456504-21456505	1	0	0.76039225	-1.3147501	4.306216	0.6066	1
24388504-24388505	1	0	0.76039225	-1.3147501	4.306216	0.6066	1
21466503-21466504	1	1	0.76039225	0.76039225	0	0.6065	0
22035603-22035605	1	0	0.76039225	-1.3147501	4.306216	0.6064	1
45825603-45825604	1	1	0.76039225	0.76039225	0	0.6063	0
10585303-10585305	1	0	0.76039225	-1.3147501	4.306216	0.606	1
43352703-43352705	1	0	0.76039225	-1.3147501	4.306216	0.6059	1
15614104-15614105	1	0	0.76039225	-1.3147501	4.306216	0.6058	1
43790703-43790704	1	1	0.76039225	0.76039225	0	0.6058	0
22740203-22740205	1	0	0.76039225	-1.3147501	4.306216	0.6057	1
10929004-10929005	1	0	0.76039225	-1.3147501	4.306216	0.6053	1
29685503-29685504	1	1	0.76039225	0.76039225	0	0.6052	0
25100506-25100504	1	0	-1.3147501	0.76039225	4.306216	0.6048	1
25422003-25422006	1	0	0.76039225	-1.3147501	4.306216	0.6048	1
40991104-40991105	1	0	0.76039225	-1.3147501	4.306216	0.6048	1
23676103-23676104	1	1	0.76039225	0.76039225	0	0.6047	0
21167203-21167204	1	1	0.76039225	0.76039225	0	0.6044	0
44155009-44155004	1	1	0.76039225	0.76039225	0	0.6043	0
20272306-20272303	1	0	-1.3147501	0.76039225	4.306216	0.6042	1
27688203-27688204	1	1	0.76039225	0.76039225	0	0.6042	0
17347104-17347103	1	1	0.76039225	0.76039225	0	0.6039	0
44724903-44724904	1	1	0.76039225	0.76039225	0	0.6039	0
45007204-45007203	1	1	0.76039225	0.76039225	0	0.6039	0
20890503-20890505	1	0	0.76039225	-1.3147501	4.306216	0.6036	1
22772603-22772605	1	0	0.76039225	-1.3147501	4.306216	0.6035	1
25637104-25637105	1	0	0.76039225	-1.3147501	4.306216	0.6035	1
43253104-43253105	1	0	0.76039225	-1.3147501	4.306216	0.6035	1
27427503-27427504	1	1	0.76039225	0.76039225	0	0.6035	0
20488106-20488103	1	0	-1.3147501	0.76039225	4.306216	0.6034	1
46221204-46221205	1	0	0.76039225	-1.3147501	4.306216	0.6034	1
26309503-26309505	1	0	0.76039225	-1.3147501	4.306216	0.6032	1
20914103-20914105	1	0	0.76039225	-1.3147501	4.306216	0.603	1
45759703-45759705	1	0	0.76039225	-1.3147501	4.306216	0.603	1
27033203-27033204	1	1	0.76039225	0.76039225	0	0.6029	0
47703603-47703604	1	1	0.76039225	0.76039225	0	0.6029	0
52311103-52311104	1	1	0.76039225	0.76039225	0	0.6028	0
49890206-49890203	1	0	-1.3147501	0.76039225	4.306216	0.6027	1
20271503-20271504	1	1	0.76039225	0.76039225	0	0.6026	0
16860604-16860605	1	0	0.76039225	-1.3147501	4.306216	0.6024	1
22584103-22584105	1	0	0.76039225	-1.3147501	4.306216	0.6024	1
24855603-24855604	1	1	0.76039225	0.76039225	0	0.6024	0
26700403-26700405	1	0	0.76039225	-1.3147501	4.306216	0.6022	1
47704804-47704805	1	0	0.76039225	-1.3147501	4.306216	0.6021	1
46033004-46033003	1	1	0.76039225	0.76039225	0	0.6021	0
22955103-22955104	1	1	0.76039225	0.76039225	0	0.602	0
26570203-26570204	1	1	0.76039225	0.76039225	0	0.602	0
13123804-13123805	1	0	0.76039225	-1.3147501	4.306216	0.6017	1
11094603-11094604	1	1	0.76039225	0.76039225	0	0.6017	0
59042007-59042003	1	1	0.76039225	0.76039225	0	0.6015	0
46649003-46649007	1	1	0.76039225	0.76039225	0	0.6012	0
49928603-49928604	1	1	0.76039225	0.76039225	0	0.6012	0
47291607-47291603	1	1	0.76039225	0.76039225	0	0.6011	0
42201605-42201604	1	0	-1.3147501	0.76039225	4.306216	0.601	1
49673703-49673705	1	0	0.76039225	-1.3147501	4.306216	0.6009	1
40045304-40045303	1	1	0.76039225	0.76039225	0	0.6008	0
24763603-24763604	1	1	0.76039225	0.76039225	0	0.6007	0
24863104-24863105	1	0	0.76039225	-1.3147501	4.306216	0.6006	1
14647703-14647704	1	1	0.76039225	0.76039225	0	0.6005	0
21907303-21907304	1	1	0.76039225	0.76039225	0	0.6005	0
22934003-22934004	1	1	0.76039225	0.76039225	0	0.6004	0
48488706-48488703	1	0	-1.3147501	0.76039225	4.306216	0.6003	1
24092803-24092804	1	1	0.76039225	0.76039225	0	0.6003	0
27080404-27080403	1	1	0.76039225	0.76039225	0	0.6002	0
15061404-15061403	1	1	0.76039225	0.76039225	0	0.5998	0
29924403-29924404	1	1	0.76039225	0.76039225	0	0.5996	0
26288305-26288304	1	0	-1.3147501	0.76039225	4.306216	0.5995	1
28581704-28581706	1	0	0.76039225	-1.3147501	4.306216	0.5995	1
41238003-41238005	1	0	0.76039225	-1.3147501	4.306216	0.5994	1
28284703-28284704	1	1	0.76039225	0.76039225	0	0.5994	0
28087403-28087404	1	1	0.76039225	0.76039225	0	0.5992	0
41340003-41340005	1	0	0.76039225	-1.3147501	4.306216	0.599	1
17599004-17599003	1	1	0.76039225	0.76039225	0	0.599	0
24665704-24665703	1	1	0.76039225	0.76039225	0	0.599	0
40064203-40064204	1	1	0.76039225	0.76039225	0	0.599	0
24665704-24665705	1	0	0.76039225	-1.3147501	4.306216	0.5989	1
29529603-29529605	1	0	0.76039225	-1.3147501	4.306216	0.5989	1
45806703-45806705	1	0	0.76039225	-1.3147501	4.306216	0.5988	1
29532703-29532704	1	1	0.76039225	0.76039225	0	0.5988	0
45158204-45158203	1	1	0.76039225	0.76039225	0	0.5988	0
20566203-20566207	1	1	0.76039225	0.76039225	0	0.5987	0
24495803-24495805	1	0	0.76039225	-1.3147501	4.306216	0.5984	1
20411203-20411205	1	0	0.76039225	-1.3147501	4.306216	0.5983	1
40777804-40777805	1	0	0.76039225	-1.3147501	4.306216	0.5983	1
25056703-25056705	1	0	0.76039225	-1.3147501	4.306216	0.5982	1
46221203-46221204	1	1	0.76039225	0.76039225	0	0.5981	0
42407804-42407805	1	0	0.76039225	-1.3147501	4.306216	0.598	1
43973204-43973205	1	0	0.76039225	-1.3147501	4.306216	0.598	1
27261603-27261607	1	1	0.76039225	0.76039225	0	0.598	0
24921704-24921705	1	0	0.76039225	-1.3147501	4.306216	0.5978	1
45029804-45029805	1	0	0.76039225	-1.3147501	4.306216	0.5976	1
47009504-47009503	1	1	0.76039225	0.76039225	0	0.5975	0
26700404-26700405	1	0	0.76039225	-1.3147501	4.306216	0.5974	1
27659504-27659506	1	0	0.76039225	-1.3147501	4.306216	0.5974	1
44597704-44597705	1	0	0.76039225	-1.3147501	4.306216	0.5972	1
49791803-49791804	1	1	0.76039225	0.76039225	0	0.597	0
21158404-21158405	1	0	0.76039225	-1.3147501	4.306216	0.5969	1
23676104-23676105	1	0	0.76039225	-1.3147501	4.306216	0.5969	1
45007204-45007206	1	0	0.76039225	-1.3147501	4.306216	0.5969	1
48841907-48841904	1	1	0.76039225	0.76039225	0	0.5969	0
41933705-41933703	1	0	-1.3147501	0.76039225	4.306216	0.5967	1
42053504-42053503	1	1	0.76039225	0.76039225	0	0.5966	0
47439603-47439605	1	0	0.76039225	-1.3147501	4.306216	0.5963	1
52404903-52404904	1	1	0.76039225	0.76039225	0	0.5963	0
10842305-10842303	1	0	-1.3147501	0.76039225	4.306216	0.596	1
26824903-26824905	1	0	0.76039225	-1.3147501	4.306216	0.596	1
42799303-42799305	1	0	0.76039225	-1.3147501	4.306216	0.596	1
21427403-21427405	1	0	0.76039225	-1.3147501	4.306216	0.5957	1
41612304-41612303	1	1	0.76039225	0.76039225	0	0.5957	0
49410404-49410403	1	1	0.76039225	0.76039225	0	0.5957	0
20488103-20488104	1	1	0.76039225	0.76039225	0	0.5951	0
28003203-28003205	1	0	0.76039225	-1.3147501	4.306216	0.595	1
29805505-29805504	1	0	-1.3147501	0.76039225	4.306216	0.5949	1
12832503-12832504	1	1	0.76039225	0.76039225	0	0.5949	0
47269804-47269805	1	0	0.76039225	-1.3147501	4.306216	0.5942	1
40323504-40323505	1	0	0.76039225	-1.3147501	4.306216	0.5941	1
45207103-45207107	1	1	0.76039225	0.76039225	0	0.594	0
24447703-24447704	1	1	0.76039225	0.76039225	0	0.5939	0
49630503-49630505	1	0	0.76039225	-1.3147501	4.306216	0.5937	1
47291604-47291607	1	1	0.76039225	0.76039225	0	0.5935	0
42805403-42805404	1	1	0.76039225	0.76039225	0	0.5933	0
26165104-26165105	1	0	0.76039225	-1.3147501	4.306216	0.5932	1
43630505-43630503	1	0	-1.3147501	0.76039225	4.306216	0.5931	1
23190203-23190204	1	1	0.76039225	0.76039225	0	0.5931	0
23123403-23123404	1	1	0.76039225	0.76039225	0	0.593	0
43291003-43291004	1	1	0.76039225	0.76039225	0	0.593	0
54135303-54135304	1	1	0.76039225	0.76039225	0	0.5928	0
11441404-11441403	1	1	0.76039225	0.76039225	0	0.5927	0
42548003-42548005	1	0	0.76039225	-1.3147501	4.306216	0.5925	1
28980103-28980104	1	1	0.76039225	0.76039225	0	0.5925	0
42283503-42283504	1	1	0.76039225	0.76039225	0	0.5925	0
47500604-47500603	1	1	0.76039225	0.76039225	0	0.5925	0
26252305-26252303	1	0	-1.3147501	0.76039225	4.306216	0.5923	1
17153704-17153703	1	1	0.76039225	0.76039225	0	0.5923	0
43302404-43302406	1	0	0.76039225	-1.3147501	4.306216	0.5921	1
22782803-22782804	1	1	0.76039225	0.76039225	0	0.592	0
25122803-25122805	1	0	0.76039225	-1.3147501	4.306216	0.5919	1
45155503-45155506	1	0	0.76039225	-1.3147501	4.306216	0.5919	1
16503004-16503003	1	1	0.76039225	0.76039225	0	0.5918	0
44086803-44086804	1	1	0.76039225	0.76039225	0	0.5918	0
48841905-48841903	1	0	-1.3147501	0.76039225	4.306216	0.5917	1
29379904-29379906	1	0	0.76039225	-1.3147501	4.306216	0.5916	1
24757604-24757605	1	0	0.76039225	-1.3147501	4.306216	0.5914	1
44745504-44745503	1	1	0.76039225	0.76039225	0	0.5914	0
59042004-59042007	1	1	0.76039225	0.76039225	0	0.5914	0
26205003-26205004	1	1	0.76039225	0.76039225	0	0.5913	0
28843703-28843704	1	1	0.76039225	0.76039225	0	0.5912	0
18785405-18785404	1	0	-1.3147501	0.76039225	4.306216	0.591	1
27789404-27789405	1	0	0.76039225	-1.3147501	4.306216	0.591	1
21876503-21876504	1	1	0.76039225	0.76039225	0	0.5908	0
25116804-25116805	1	0	0.76039225	-1.3147501	4.306216	0.5907	1
43941606-43941604	1	0	-1.3147501	0.76039225	4.306216	0.5907	1
44638204-44638205	1	0	0.76039225	-1.3147501	4.306216	0.5905	1
24800406-24800404	1	0	-1.3147501	0.76039225	4.306216	0.5904	1
45263803-45263806	1	0	0.76039225	-1.3147501	4.306216	0.5904	1
48559104-48559105	1	0	0.76039225	-1.3147501	4.306216	0.5904	1
24442804-24442805	1	0	0.76039225	-1.3147501	4.306216	0.5903	1
27791904-27791905	1	0	0.76039225	-1.3147501	4.306216	0.5903	1
26630304-26630307	1	1	0.76039225	0.76039225	0	0.5903	0
27871503-27871504	1	1	0.76039225	0.76039225	0	0.5903	0
17825103-17825104	1	1	0.76039225	0.76039225	0	0.5902	0
21167204-21167206	1	0	0.76039225	-1.3147501	4.306216	0.5901	1
23533403-23533405	1	0	0.76039225	-1.3147501	4.306216	0.5901	1
27110504-27110505	1	0	0.76039225	-1.3147501	4.306216	0.59	1
43302403-43302406	1	0	0.76039225	-1.3147501	4.306216	0.5898	1
46291004-46291006	1	0	0.76039225	-1.3147501	4.306216	0.5898	1
29683304-29683303	1	1	0.76039225	0.76039225	0	0.5897	0
42915703-42915704	1	1	0.76039225	0.76039225	0	0.5897	0
40100003-40100004	1	1	0.76039225	0.76039225	0	0.5896	0
27268303-27268307	1	1	0.76039225	0.76039225	0	0.5894	0
20893204-20893206	1	0	0.76039225	-1.3147501	4.306216	0.5892	1
27261604-27261605	1	0	0.76039225	-1.3147501	4.306216	0.5892	1
52272205-52272203	1	0	-1.3147501	0.76039225	4.306216	0.5891	1
29558603-29558607	1	1	0.76039225	0.76039225	0	0.5891	0
44086804-44086806	1	0	0.76039225	-1.3147501	4.306216	0.5886	1
43865007-43865003	1	1	0.76039225	0.76039225	0	0.5886	0
44574503-44574504	1	1	0.76039225	0.76039225	0	0.5885	0
27573003-27573004	1	1	0.76039225	0.76039225	0	0.5883	0
41762103-41762104	1	1	0.76039225	0.76039225	0	0.5883	0
26642103-26642105	1	0	0.76039225	-1.3147501	4.306216	0.5882	1
27261603-27261604	1	1	0.76039225	0.76039225	0	0.5882	0
44338504-44338506	1	0	0.76039225	-1.3147501	4.306216	0.588	1
12208204-12208203	1	1	0.76039225	0.76039225	0	0.5877	0
29435303-29435305	1	0	0.76039225	-1.3147501	4.306216	0.5876	1
41373404-41373405	1	0	0.76039225	-1.3147501	4.306216	0.5876	1
27871503-27871505	1	0	0.76039225	-1.3147501	4.306216	0.5875	1
24711205-24711203	1	0	-1.3147501	0.76039225	4.306216	0.5874	1
25429506-25429504	1	0	-1.3147501	0.76039225	4.306216	0.5874	1
18737008-18737007	1	1	0.76039225	0.76039225	0	0.5872	0
42338004-42338005	1	0	0.76039225	-1.3147501	4.306216	0.5871	1
41933704-41933703	1	1	0.76039225	0.76039225	0	0.5871	0
23731905-23731903	1	0	-1.3147501	0.76039225	4.306216	0.587	1
22919003-22919004	1	1	0.76039225	0.76039225	0	0.587	0
13120004-13120005	1	0	0.76039225	-1.3147501	4.306216	0.5868	1
23919803-23919805	1	0	0.76039225	-1.3147501	4.306216	0.5868	1
28996603-28996604	1	1	0.76039225	0.76039225	0	0.5867	0
15852905-15852903	1	0	-1.3147501	0.76039225	4.306216	0.5866	1
27080403-27080405	1	0	0.76039225	-1.3147501	4.306216	0.5865	1
43741904-43741906	1	0	0.76039225	-1.3147501	4.306216	0.5865	1
26535704-26535703	1	1	0.76039225	0.76039225	0	0.5865	0
16751503-16751506	1	0	0.76039225	-1.3147501	4.306216	0.5864	1
20543103-20543104	1	1	0.76039225	0.76039225	0	0.5864	0
49798104-49798105	1	0	0.76039225	-1.3147501	4.306216	0.5863	1
47043603-47043606	1	0	0.76039225	-1.3147501	4.306216	0.5862	1
27396004-27396003	1	1	0.76039225	0.76039225	0	0.5862	0
41260607-41260603	1	1	0.76039225	0.76039225	0	0.5862	0
47862104-47862105	1	0	0.76039225	-1.3147501	4.306216	0.5861	1
20077603-20077606	1	0	0.76039225	-1.3147501	4.306216	0.586	1
27789403-27789404	1	1	0.76039225	0.76039225	0	0.586	0
40015405-40015403	1	0	-1.3147501	0.76039225	4.306216	0.5859	1
27679807-27679805	1	0	0.76039225	-1.3147501	4.306216	0.5858	1
28394303-28394304	1	1	0.76039225	0.76039225	0	0.5858	0
28581703-28581705	1	0	0.76039225	-1.3147501	4.306216	0.5857	1
12643003-12643004	1	1	0.76039225	0.76039225	0	0.5856	0
49101507-49101503	1	1	0.76039225	0.76039225	0	0.5856	0
49101503-49101504	1	1	0.76039225	0.76039225	0	0.5856	0
56889504-56889503	1	1	0.76039225	0.76039225	0	0.5852	0
27388104-27388105	1	0	0.76039225	-1.3147501	4.306216	0.5851	1
29924403-29924405	1	0	0.76039225	-1.3147501	4.306216	0.585	1
14377004-14377005	1	0	0.76039225	-1.3147501	4.306216	0.5849	1
44086803-44086805	1	0	0.76039225	-1.3147501	4.306216	0.5847	1
23524003-23524004	1	1	0.76039225	0.76039225	0	0.5847	0
46962104-46962103	1	1	0.76039225	0.76039225	0	0.5847	0
13545203-13545204	1	1	0.76039225	0.76039225	0	0.5846	0
43131303-43131306	1	0	0.76039225	-1.3147501	4.306216	0.5845	1
42018003-42018006	1	0	0.76039225	-1.3147501	4.306216	0.5843	1
45263803-45263805	1	0	0.76039225	-1.3147501	4.306216	0.5843	1
47120703-47120706	1	0	0.76039225	-1.3147501	4.306216	0.5843	1
47439604-47439603	1	1	0.76039225	0.76039225	0	0.5843	0
46752903-46752906	1	0	0.76039225	-1.3147501	4.306216	0.5842	1
48574003-48574006	1	0	0.76039225	-1.3147501	4.306216	0.5842	1
24863105-24863107	1	0	-1.3147501	0.76039225	4.306216	0.5841	1
22134607-22134604	1	1	0.76039225	0.76039225	0	0.584	0
26309504-26309505	1	0	0.76039225	-1.3147501	4.306216	0.5838	1
46140004-46140003	1	1	0.76039225	0.76039225	0	0.5838	0
50987203-50987204	1	1	0.76039225	0.76039225	0	0.5838	0
46806603-46806606	1	0	0.76039225	-1.3147501	4.306216	0.5837	1
13701203-13701204	1	1	0.76039225	0.76039225	0	0.5837	0
44731003-44731004	1	1	0.76039225	0.76039225	0	0.5837	0
43941604-43941603	1	1	0.76039225	0.76039225	0	0.5836	0
16751504-16751506	1	0	0.76039225	-1.3147501	4.306216	0.5834	1
45433903-45433905	1	0	0.76039225	-1.3147501	4.306216	0.5834	1
23676103-23676105	1	0	0.76039225	-1.3147501	4.306216	0.5833	1
47120704-47120706	1	0	0.76039225	-1.3147501	4.306216	0.5833	1
52459803-52459804	1	1	0.76039225	0.76039225	0	0.5833	0
50603604-50603605	1	0	0.76039225	-1.3147501	4.306216	0.5832	1
58200203-58200204	1	1	0.76039225	0.76039225	0	0.5831	0
43199005-43199003	1	0	-1.3147501	0.76039225	4.306216	0.583	1
29479607-29479604	1	1	0.76039225	0.76039225	0	0.583	0
25514803-25514805	1	0	0.76039225	-1.3147501	4.306216	0.5828	1
20137103-20137104	1	1	0.76039225	0.76039225	0	0.5826	0
48574004-48574005	1	0	0.76039225	-1.3147501	4.306216	0.5825	1
24881104-24881105	1	0	0.76039225	-1.3147501	4.306216	0.5823	1
42092003-42092004	1	1	0.76039225	0.76039225	0	0.5823	0
41042404-41042405	1	0	0.76039225	-1.3147501	4.306216	0.5822	1
41042403-41042404	1	1	0.76039225	0.76039225	0	0.5822	0
22534903-22534904	1	1	0.76039225	0.76039225	0	0.5821	0
42170103-42170104	1	1	0.76039225	0.76039225	0	0.5821	0
10352303-10352305	1	0	0.76039225	-1.3147501	4.306216	0.582	1
43048503-43048505	1	0	0.76039225	-1.3147501	4.306216	0.582	1
49734003-49734006	1	0	0.76039225	-1.3147501	4.306216	0.5818	1
28135505-28135504	1	0	-1.3147501	0.76039225	4.306216	0.5817	1
22978004-22978003	1	1	0.76039225	0.76039225	0	0.5817	0
23370903-23370907	1	1	0.76039225	0.76039225	0	0.5817	0
28964403-28964405	1	0	0.76039225	-1.3147501	4.306216	0.5816	1
42239103-42239105	1	0	0.76039225	-1.3147501	4.306216	0.5815	1
47873505-47873504	1	0	-1.3147501	0.76039225	4.306216	0.5814	1
29558603-29558604	1	1	0.76039225	0.76039225	0	0.5814	0
45263804-45263805	1	0	0.76039225	-1.3147501	4.306216	0.5813	1
48917104-48917103	1	1	0.76039225	0.76039225	0	0.5813	0
13393404-13393406	1	0	0.76039225	-1.3147501	4.306216	0.5812	1
26164704-26164705	1	0	0.76039225	-1.3147501	4.306216	0.5812	1
29379903-29379904	1	1	0.76039225	0.76039225	0	0.5812	0
45759703-45759704	1	1	0.76039225	0.76039225	0	0.5812	0
28543304-28543305	1	0	0.76039225	-1.3147501	4.306216	0.581	1
40529305-40529303	1	0	-1.3147501	0.76039225	4.306216	0.581	1
48368203-48368205	1	0	0.76039225	-1.3147501	4.306216	0.581	1
22046703-22046704	1	1	0.76039225	0.76039225	0	0.581	0
44917605-44917604	1	0	-1.3147501	0.76039225	4.306216	0.5809	1
20178503-20178504	1	1	0.76039225	0.76039225	0	0.5809	0
25298403-25298404	1	1	0.76039225	0.76039225	0	0.5808	0
42884904-42884907	1	1	0.76039225	0.76039225	0	0.5808	0
20449903-20449905	1	0	0.76039225	-1.3147501	4.306216	0.5807	1
49410403-49410405	1	0	0.76039225	-1.3147501	4.306216	0.5807	1
23619205-23619203	1	0	-1.3147501	0.76039225	4.306216	0.5806	1
48009104-48009105	1	0	0.76039225	-1.3147501	4.306216	0.5806	1
29199505-29199503	1	0	-1.3147501	0.76039225	4.306216	0.5805	1
25001004-25001007	1	1	0.76039225	0.76039225	0	0.5805	0
49218203-49218204	1	1	0.76039225	0.76039225	0	0.5805	0
17231403-17231405	1	0	0.76039225	-1.3147501	4.306216	0.5804	1
27942405-27942404	1	0	-1.3147501	0.76039225	4.306216	0.5804	1
23367603-23367604	1	1	0.76039225	0.76039225	0	0.5804	0
26566107-26566103	1	1	0.76039225	0.76039225	0	0.5803	0
49994507-49994506	1	0	0.76039225	-1.3147501	4.306216	0.5802	1
17856303-17856304	1	1	0.76039225	0.76039225	0	0.5802	0
25137903-25137905	1	0	0.76039225	-1.3147501	4.306216	0.5799	1
43941606-43941603	1	0	-1.3147501	0.76039225	4.306216	0.5799	1
45919303-45919306	1	0	0.76039225	-1.3147501	4.306216	0.5799	1
14689304-14689305	1	0	0.76039225	-1.3147501	4.306216	0.5797	1
29741305-29741304	1	0	-1.3147501	0.76039225	4.306216	0.5797	1
42967605-42967603	1	0	-1.3147501	0.76039225	4.306216	0.5796	1
49573303-49573304	1	1	0.76039225	0.76039225	0	0.5796	0
21912803-21912805	1	0	0.76039225	-1.3147501	4.306216	0.5794	1
16751503-16751504	1	1	0.76039225	0.76039225	0	0.5794	0
44673504-44673507	1	1	0.76039225	0.76039225	0	0.5794	0
23367603-23367605	1	0	0.76039225	-1.3147501	4.306216	0.5793	1
45496504-45496503	1	1	0.76039225	0.76039225	0	0.5793	0
49573303-49573305	1	0	0.76039225	-1.3147501	4.306216	0.5792	1
46399404-46399403	1	1	0.76039225	0.76039225	0	0.5791	0
24219604-24219606	1	0	0.76039225	-1.3147501	4.306216	0.579	1
40419503-40419505	1	0	0.76039225	-1.3147501	4.306216	0.579	1
13120003-13120005	1	0	0.76039225	-1.3147501	4.306216	0.5789	1
43352703-43352706	1	0	0.76039225	-1.3147501	4.306216	0.5789	1
40100003-40100005	1	0	0.76039225	-1.3147501	4.306216	0.5788	1
28539503-28539504	1	1	0.76039225	0.76039225	0	0.5788	0
16503003-16503006	1	0	0.76039225	-1.3147501	4.306216	0.5787	1
24921703-24921704	1	1	0.76039225	0.76039225	0	0.5787	0
29705103-29705105	1	0	0.76039225	-1.3147501	4.306216	0.5786	1
43375904-43375905	1	0	0.76039225	-1.3147501	4.306216	0.5785	1
44892903-44892906	1	0	0.76039225	-1.3147501	4.306216	0.5785	1
48456403-48456405	1	0	0.76039225	-1.3147501	4.306216	0.5785	1
22169003-22169005	1	0	0.76039225	-1.3147501	4.306216	0.5784	1
28334903-28334905	1	0	0.76039225	-1.3147501	4.306216	0.5784	1
40160904-40160905	1	0	0.76039225	-1.3147501	4.306216	0.5784	1
17856303-17856305	1	0	0.76039225	-1.3147501	4.306216	0.5783	1
41075703-41075705	1	0	0.76039225	-1.3147501	4.306216	0.5783	1
47705204-47705205	1	0	0.76039225	-1.3147501	4.306216	0.5783	1
45207107-45207104	1	1	0.76039225	0.76039225	0	0.5783	0
43758004-43758006	1	0	0.76039225	-1.3147501	4.306216	0.5782	1
40805604-40805603	1	1	0.76039225	0.76039225	0	0.5781	0
43287403-43287405	1	0	0.76039225	-1.3147501	4.306216	0.578	1
43941605-43941603	1	0	-1.3147501	0.76039225	4.306216	0.5779	1
22743303-22743307	1	1	0.76039225	0.76039225	0	0.5778	0
23640003-23640004	1	1	0.76039225	0.76039225	0	0.5778	0
24969503-24969504	1	1	0.76039225	0.76039225	0	0.5778	0
46260804-46260803	1	1	0.76039225	0.76039225	0	0.5778	0
20531203-20531204	1	1	0.76039225	0.76039225	0	0.5777	0
22405303-22405304	1	1	0.76039225	0.76039225	0	0.5777	0
41635203-41635204	1	1	0.76039225	0.76039225	0	0.5777	0
26793503-26793505	1	0	0.76039225	-1.3147501	4.306216	0.5776	1
28740903-28740906	1	0	0.76039225	-1.3147501	4.306216	0.5776	1
41151904-41151905	1	0	0.76039225	-1.3147501	4.306216	0.5776	1
43048505-43048504	1	0	-1.3147501	0.76039225	4.306216	0.5775	1
29090305-29090303	1	0	-1.3147501	0.76039225	4.306216	0.5774	1
23132503-23132504	1	1	0.76039225	0.76039225	0	0.5772	0
42545804-42545803	1	1	0.76039225	0.76039225	0	0.5772	0
24633803-24633805	1	0	0.76039225	-1.3147501	4.306216	0.5771	1
42338005-42338003	1	0	-1.3147501	0.76039225	4.306216	0.5771	1
27078003-27078004	1	1	0.76039225	0.76039225	0	0.5771	0
14946003-14946004	1	1	0.76039225	0.76039225	0	0.577	0
23476803-23476804	1	1	0.76039225	0.76039225	0	0.577	0
29035006-29035003	1	0	-1.3147501	0.76039225	4.306216	0.5768	1
15755204-15755205	1	0	0.76039225	-1.3147501	4.306216	0.5767	1
28317804-28317805	1	0	0.76039225	-1.3147501	4.306216	0.5767	1
40015404-40015405	1	0	0.76039225	-1.3147501	4.306216	0.5767	1
44522704-44522703	1	1	0.76039225	0.76039225	0	0.5767	0
41305203-41305204	1	1	0.76039225	0.76039225	0	0.5765	0
49453107-49453103	1	1	0.76039225	0.76039225	0	0.5764	0
21427404-21427405	1	0	0.76039225	-1.3147501	4.306216	0.5762	1
46033004-46033005	1	0	0.76039225	-1.3147501	4.306216	0.5762	1
11082203-11082204	1	1	0.76039225	0.76039225	0	0.5762	0
24912204-24912206	1	0	0.76039225	-1.3147501	4.306216	0.5761	1
28598103-28598105	1	0	0.76039225	-1.3147501	4.306216	0.5761	1
21748903-21748904	1	1	0.76039225	0.76039225	0	0.5761	0
16643903-16643905	1	0	0.76039225	-1.3147501	4.306216	0.576	1
24711205-24711204	1	0	-1.3147501	0.76039225	4.306216	0.576	1
24023405-24023404	1	0	-1.3147501	0.76039225	4.306216	0.5759	1
28990803-28990805	1	0	0.76039225	-1.3147501	4.306216	0.5759	1
43131303-43131304	1	1	0.76039225	0.76039225	0	0.5759	0
27908903-27908905	1	0	0.76039225	-1.3147501	4.306216	0.5758	1
28539504-28539505	1	0	0.76039225	-1.3147501	4.306216	0.5758	1
49086803-49086806	1	0	0.76039225	-1.3147501	4.306216	0.5755	1
43361103-43361104	1	1	0.76039225	0.76039225	0	0.5755	0
24609103-24609104	1	1	0.76039225	0.76039225	0	0.5754	0
44338504-44338505	1	0	0.76039225	-1.3147501	4.306216	0.5753	1
46234004-46234005	1	0	0.76039225	-1.3147501	4.306216	0.5753	1
56638004-56638008	1	1	0.76039225	0.76039225	0	0.5752	0
43302404-43302403	1	1	0.76039225	0.76039225	0	0.5751	0
14328803-14328804	1	1	0.76039225	0.76039225	0	0.575	0
25422003-25422005	1	0	0.76039225	-1.3147501	4.306216	0.5748	1
40453805-40453803	1	0	-1.3147501	0.76039225	4.306216	0.5747	1
46505903-46505905	1	0	0.76039225	-1.3147501	4.306216	0.5747	1
55899803-55899804	1	1	0.76039225	0.76039225	0	0.5747	0
27276503-27276506	1	0	0.76039225	-1.3147501	4.306216	0.5746	1
15351903-15351907	1	1	0.76039225	0.76039225	0	0.5746	0
45003404-45003403	1	1	0.76039225	0.76039225	0	0.5745	0
28973104-28973105	1	0	0.76039225	-1.3147501	4.306216	0.5744	1
27679804-27679807	1	1	0.76039225	0.76039225	0	0.5744	0
29466103-29466104	1	1	0.76039225	0.76039225	0	0.5744	0
41260604-41260603	1	1	0.76039225	0.76039225	0	0.5744	0
24219604-24219605	1	0	0.76039225	-1.3147501	4.306216	0.5743	1
26832604-26832603	1	1	0.76039225	0.76039225	0	0.5743	0
26832607-26832603	1	1	0.76039225	0.76039225	0	0.5742	0
41245503-41245504	1	1	0.76039225	0.76039225	0	0.5742	0
29494603-29494605	1	0	0.76039225	-1.3147501	4.306216	0.5741	1
25514804-25514805	1	0	0.76039225	-1.3147501	4.306216	0.574	1
29090303-29090304	1	1	0.76039225	0.76039225	0	0.574	0
28879203-28879205	1	0	0.76039225	-1.3147501	4.306216	0.5739	1
44768903-44768905	1	0	0.76039225	-1.3147501	4.306216	0.5739	1
45593703-45593705	1	0	0.76039225	-1.3147501	4.306216	0.5739	1
45593704-45593705	1	0	0.76039225	-1.3147501	4.306216	0.5739	1
10670404-10670407	1	1	0.76039225	0.76039225	0	0.5739	0
44306604-44306603	1	1	0.76039225	0.76039225	0	0.5738	0
25422004-25422005	1	0	0.76039225	-1.3147501	4.306216	0.5736	1
43457405-43457403	1	0	-1.3147501	0.76039225	4.306216	0.5736	1
46467804-46467805	1	0	0.76039225	-1.3147501	4.306216	0.5736	1
46927304-46927305	1	0	0.76039225	-1.3147501	4.306216	0.5736	1
15381904-15381903	1	1	0.76039225	0.76039225	0	0.5736	0
11094604-11094606	1	0	0.76039225	-1.3147501	4.306216	0.5734	1
29980506-29980507	1	0	-1.3147501	0.76039225	4.306216	0.5734	1
42193703-42193705	1	0	0.76039225	-1.3147501	4.306216	0.5734	1
47691203-47691205	1	0	0.76039225	-1.3147501	4.306216	0.5734	1
28297003-28297004	1	1	0.76039225	0.76039225	0	0.5734	0
15061405-15061407	1	0	-1.3147501	0.76039225	4.306216	0.5733	1
28297004-28297007	1	1	0.76039225	0.76039225	0	0.5733	0
43282403-43282404	1	1	0.76039225	0.76039225	0	0.5733	0
58286603-58286604	1	1	0.76039225	0.76039225	0	0.5733	0
42361605-42361603	1	0	-1.3147501	0.76039225	4.306216	0.5732	1
41849604-41849603	1	1	0.76039225	0.76039225	0	0.5731	0
48841907-48841903	1	1	0.76039225	0.76039225	0	0.5731	0
10519803-10519804	1	1	0.76039225	0.76039225	0	0.5729	0
14328804-14328807	1	1	0.76039225	0.76039225	0	0.5729	0
43973203-43973206	1	0	0.76039225	-1.3147501	4.306216	0.5728	1
21907303-21907305	1	0	0.76039225	-1.3147501	4.306216	0.5727	1
46443403-46443405	1	0	0.76039225	-1.3147501	4.306216	0.5727	1
46806604-46806605	1	0	0.76039225	-1.3147501	4.306216	0.5727	1
42193704-42193705	1	0	0.76039225	-1.3147501	4.306216	0.5724	1
47873505-47873503	1	0	-1.3147501	0.76039225	4.306216	0.5724	1
11362507-11362503	1	1	0.76039225	0.76039225	0	0.5724	0
26566104-26566103	1	1	0.76039225	0.76039225	0	0.5724	0
40805604-40805607	1	1	0.76039225	0.76039225	0	0.5724	0
26252305-26252304	1	0	-1.3147501	0.76039225	4.306216	0.5723	1
40343803-40343805	1	0	0.76039225	-1.3147501	4.306216	0.5723	1
14244503-14244504	1	1	0.76039225	0.76039225	0	0.5723	0
22978003-22978005	1	0	0.76039225	-1.3147501	4.306216	0.5722	1
47862103-47862104	1	1	0.76039225	0.76039225	0	0.5722	0
20555803-20555804	1	1	0.76039225	0.76039225	0	0.5721	0
25122803-25122804	1	1	0.76039225	0.76039225	0	0.5721	0
44522703-44522705	1	0	0.76039225	-1.3147501	4.306216	0.572	1
41928903-41928906	1	0	0.76039225	-1.3147501	4.306216	0.5719	1
18480004-18480005	1	0	0.76039225	-1.3147501	4.306216	0.5718	1
44638903-44638906	1	0	0.76039225	-1.3147501	4.306216	0.5718	1
41962803-41962804	1	1	0.76039225	0.76039225	0	0.5718	0
49329304-49329305	1	0	0.76039225	-1.3147501	4.306216	0.5717	1
28913803-28913804	1	1	0.76039225	0.76039225	0	0.5716	0
10929003-10929005	1	0	0.76039225	-1.3147501	4.306216	0.5715	1
19243803-19243804	1	1	0.76039225	0.76039225	0	0.5715	0
23533403-23533404	1	1	0.76039225	0.76039225	0	0.5715	0
28338903-28338907	1	1	0.76039225	0.76039225	0	0.5715	0
40721303-40721304	1	1	0.76039225	0.76039225	0	0.5715	0
22122304-22122305	1	0	0.76039225	-1.3147501	4.306216	0.5714	1
49536103-49536105	1	0	0.76039225	-1.3147501	4.306216	0.5713	1
46442204-46442203	1	1	0.76039225	0.76039225	0	0.5713	0
44638904-44638906	1	0	0.76039225	-1.3147501	4.306216	0.5712	1
44659305-44659304	1	0	-1.3147501	0.76039225	4.306216	0.5712	1
48532204-48532205	1	0	0.76039225	-1.3147501	4.306216	0.5712	1
22133203-22133205	1	0	0.76039225	-1.3147501	4.306216	0.5711	1
46628204-46628203	1	1	0.76039225	0.76039225	0	0.5711	0
59042004-59042003	1	1	0.76039225	0.76039225	0	0.5711	0
14244503-14244505	1	0	0.76039225	-1.3147501	4.306216	0.571	1
45966203-45966205	1	0	0.76039225	-1.3147501	4.306216	0.571	1
20893206-20893207	1	0	-1.3147501	0.76039225	4.306216	0.5709	1
29258407-29258406	1	0	0.76039225	-1.3147501	4.306216	0.5709	1
41725804-41725803	1	1	0.76039225	0.76039225	0	0.5709	0
26650003-26650005	1	0	0.76039225	-1.3147501	4.306216	0.5708	1
47381504-47381503	1	1	0.76039225	0.76039225	0	0.5708	0
25459504-25459505	1	0	0.76039225	-1.3147501	4.306216	0.5707	1
29540504-29540506	1	0	0.76039225	-1.3147501	4.306216	0.5707	1
43630505-43630504	1	0	-1.3147501	0.76039225	4.306216	0.5707	1
47105803-47105805	1	0	0.76039225	-1.3147501	4.306216	0.5707	1
45504105-45504103	1	0	-1.3147501	0.76039225	4.306216	0.5706	1
21903104-21903107	1	1	0.76039225	0.76039225	0	0.5706	0
23371003-23371004	1	1	0.76039225	0.76039225	0	0.5706	0
28107504-28107506	1	0	0.76039225	-1.3147501	4.306216	0.5705	1
19658303-19658304	1	1	0.76039225	0.76039225	0	0.5705	0
25918303-25918304	1	1	0.76039225	0.76039225	0	0.5705	0
22919004-22919005	1	0	0.76039225	-1.3147501	4.306216	0.5704	1
28107503-28107506	1	0	0.76039225	-1.3147501	4.306216	0.5704	1
29478704-29478705	1	0	0.76039225	-1.3147501	4.306216	0.5703	1
25187703-25187706	1	0	0.76039225	-1.3147501	4.306216	0.5702	1
29974103-29974104	1	1	0.76039225	0.76039225	0	0.5702	0
41796504-41796506	1	0	0.76039225	-1.3147501	4.306216	0.5701	1
48096405-48096403	1	0	-1.3147501	0.76039225	4.306216	0.5701	1
21299003-21299005	1	0	0.76039225	-1.3147501	4.306216	0.57	1
44582404-44582406	1	0	0.76039225	-1.3147501	4.306216	0.5699	1
41400903-41400904	1	1	0.76039225	0.76039225	0	0.5699	0
43918404-43918403	1	1	0.76039225	0.76039225	0	0.5699	0
25805303-25805304	1	1	0.76039225	0.76039225	0	0.5698	0
45400403-45400404	1	1	0.76039225	0.76039225	0	0.5698	0
46252104-46252103	1	1	0.76039225	0.76039225	0	0.5697	0
28990803-28990804	1	1	0.76039225	0.76039225	0	0.5696	0
44892903-44892904	1	1	0.76039225	0.76039225	0	0.5696	0
24645704-24645705	1	0	0.76039225	-1.3147501	4.306216	0.5695	1
15852904-15852903	1	1	0.76039225	0.76039225	0	0.5695	0
44080604-44080603	1	1	0.76039225	0.76039225	0	0.5695	0
44806104-44806106	1	0	0.76039225	-1.3147501	4.306216	0.5693	1
26619703-26619704	1	1	0.76039225	0.76039225	0	0.5693	0
28317803-28317804	1	1	0.76039225	0.76039225	0	0.5693	0
28614203-28614204	1	1	0.76039225	0.76039225	0	0.5693	0
54428505-54428503	1	0	-1.3147501	0.76039225	4.306216	0.5692	1
27791903-27791905	1	0	0.76039225	-1.3147501	4.306216	0.5691	1
46252103-46252105	1	0	0.76039225	-1.3147501	4.306216	0.5691	1
46752904-46752905	1	0	0.76039225	-1.3147501	4.306216	0.5691	1
26644003-26644005	1	0	0.76039225	-1.3147501	4.306216	0.569	1
17776404-17776405	1	0	0.76039225	-1.3147501	4.306216	0.5689	1
15614103-15614105	1	0	0.76039225	-1.3147501	4.306216	0.5688	1
10701103-10701104	1	1	0.76039225	0.76039225	0	0.5688	0
44855204-44855203	1	1	0.76039225	0.76039225	0	0.5688	0
20388704-20388707	1	1	0.76039225	0.76039225	0	0.5686	0
46088203-46088206	1	0	0.76039225	-1.3147501	4.306216	0.5684	1
22740204-22740205	1	0	0.76039225	-1.3147501	4.306216	0.5683	1
22916203-22916204	1	1	0.76039225	0.76039225	0	0.5683	0
13153403-13153405	1	0	0.76039225	-1.3147501	4.306216	0.5682	1
45158204-45158205	1	0	0.76039225	-1.3147501	4.306216	0.5682	1
49977207-49977203	1	1	0.76039225	0.76039225	0	0.5682	0
22288304-22288305	1	0	0.76039225	-1.3147501	4.306216	0.5681	1
27688205-27688203	1	0	-1.3147501	0.76039225	4.306216	0.5681	1
41108703-41108705	1	0	0.76039225	-1.3147501	4.306216	0.5681	1
22025004-22025003	1	1	0.76039225	0.76039225	0	0.5681	0
27110503-27110504	1	1	0.76039225	0.76039225	0	0.5681	0
14057004-14057005	1	0	0.76039225	-1.3147501	4.306216	0.568	1
20821005-20821003	1	0	-1.3147501	0.76039225	4.306216	0.568	1
29532704-29532705	1	0	0.76039225	-1.3147501	4.306216	0.568	1
47770204-47770205	1	0	0.76039225	-1.3147501	4.306216	0.568	1
25743103-25743104	1	1	0.76039225	0.76039225	0	0.568	0
49430003-49430004	1	1	0.76039225	0.76039225	0	0.568	0
15349804-15349805	1	0	0.76039225	-1.3147501	4.306216	0.5679	1
41393803-41393806	1	0	0.76039225	-1.3147501	4.306216	0.5679	1
53655006-53655003	1	0	-1.3147501	0.76039225	4.306216	0.5679	1
26644003-26644004	1	1	0.76039225	0.76039225	0	0.5679	0
26644003-26644007	1	1	0.76039225	0.76039225	0	0.5679	0
42884907-42884903	1	1	0.76039225	0.76039225	0	0.5679	0
47975503-47975504	1	1	0.76039225	0.76039225	0	0.5679	0
49643104-49643103	1	1	0.76039225	0.76039225	0	0.5679	0
28309203-28309205	1	0	0.76039225	-1.3147501	4.306216	0.5678	1
43293803-43293805	1	0	0.76039225	-1.3147501	4.306216	0.5678	1
48592204-48592203	1	1	0.76039225	0.76039225	0	0.5678	0
49737803-49737805	1	0	0.76039225	-1.3147501	4.306216	0.5677	1
10842304-10842303	1	1	0.76039225	0.76039225	0	0.5677	0
20647804-20647803	1	1	0.76039225	0.76039225	0	0.5677	0
42370507-42370503	1	1	0.76039225	0.76039225	0	0.5677	0
24757603-24757604	1	1	0.76039225	0.76039225	0	0.5676	0
40777803-40777806	1	0	0.76039225	-1.3147501	4.306216	0.5675	1
44270403-44270405	1	0	0.76039225	-1.3147501	4.306216	0.5675	1
46927304-46927303	1	1	0.76039225	0.76039225	0	0.5675	0
43293804-43293805	1	0	0.76039225	-1.3147501	4.306216	0.5674	1
45155504-45155506	1	0	0.76039225	-1.3147501	4.306216	0.5673	1
46088203-46088205	1	0	0.76039225	-1.3147501	4.306216	0.5673	1
21320407-21320403	1	1	0.76039225	0.76039225	0	0.5673	0
42139704-42139703	1	1	0.76039225	0.76039225	0	0.5673	0
44960204-44960203	1	1	0.76039225	0.76039225	0	0.5673	0
45089603-45089604	1	1	0.76039225	0.76039225	0	0.5673	0
13731605-13731603	1	0	-1.3147501	0.76039225	4.306216	0.5672	1
47640203-47640207	1	1	0.76039225	0.76039225	0	0.5672	0
15877703-15877706	1	0	0.76039225	-1.3147501	4.306216	0.567	1
18270104-18270105	1	0	0.76039225	-1.3147501	4.306216	0.567	1
47613203-47613205	1	0	0.76039225	-1.3147501	4.306216	0.567	1
47633703-47633706	1	0	0.76039225	-1.3147501	4.306216	0.567	1
21249204-21249205	1	0	0.76039225	-1.3147501	4.306216	0.5669	1
26915906-26915904	1	0	-1.3147501	0.76039225	4.306216	0.5669	1
29683303-29683305	1	0	0.76039225	-1.3147501	4.306216	0.5669	1
20388703-20388705	1	0	0.76039225	-1.3147501	4.306216	0.5668	1
42799304-42799305	1	0	0.76039225	-1.3147501	4.306216	0.5668	1
49737804-49737806	1	0	0.76039225	-1.3147501	4.306216	0.5668	1
22683903-22683904	1	1	0.76039225	0.76039225	0	0.5668	0
46824403-46824404	1	1	0.76039225	0.76039225	0	0.5668	0
41928904-41928906	1	0	0.76039225	-1.3147501	4.306216	0.5667	1
29466105-29466104	1	0	-1.3147501	0.76039225	4.306216	0.5666	1
44204903-44204904	1	1	0.76039225	0.76039225	0	0.5666	0
29258404-29258406	1	0	0.76039225	-1.3147501	4.306216	0.5665	1
43237904-43237903	1	1	0.76039225	0.76039225	0	0.5665	0
27734705-27734707	1	0	-1.3147501	0.76039225	4.306216	0.5664	1
23370904-23370907	1	1	0.76039225	0.76039225	0	0.5663	0
40203307-40203303	1	1	0.76039225	0.76039225	0	0.5663	0
27110503-27110505	1	0	0.76039225	-1.3147501	4.306216	0.5662	1
40799803-40799805	1	0	0.76039225	-1.3147501	4.306216	0.5662	1
40459504-40459503	1	1	0.76039225	0.76039225	0	0.5661	0
47269803-47269804	1	1	0.76039225	0.76039225	0	0.5661	0
49282203-49282206	1	0	0.76039225	-1.3147501	4.306216	0.5659	1
21813003-21813004	1	1	0.76039225	0.76039225	0	0.5659	0
41933704-41933705	1	0	0.76039225	-1.3147501	4.306216	0.5658	1
46088204-46088206	1	0	0.76039225	-1.3147501	4.306216	0.5658	1
29199503-29199504	1	1	0.76039225	0.76039225	0	0.5658	0
44155009-44155006	1	0	0.76039225	-1.3147501	4.306216	0.5657	1
21156703-21156704	1	1	0.76039225	0.76039225	0	0.5657	0
48574003-48574004	1	1	0.76039225	0.76039225	0	0.5657	0
26309504-26309506	1	0	0.76039225	-1.3147501	4.306216	0.5656	1
27388103-27388105	1	0	0.76039225	-1.3147501	4.306216	0.5656	1
44917603-44917606	1	0	0.76039225	-1.3147501	4.306216	0.5655	1
24789203-24789204	1	1	0.76039225	0.76039225	0	0.5655	0
48841908-48841903	1	1	0.76039225	0.76039225	0	0.5654	0
24423503-24423506	1	0	0.76039225	-1.3147501	4.306216	0.5653	1
29762104-29762105	1	0	0.76039225	-1.3147501	4.306216	0.5653	1
48118304-48118305	1	0	0.76039225	-1.3147501	4.306216	0.5653	1
40914204-40914203	1	1	0.76039225	0.76039225	0	0.5653	0
28957803-28957805	1	0	0.76039225	-1.3147501	4.306216	0.5652	1
20295603-20295605	1	0	0.76039225	-1.3147501	4.306216	0.5651	1
27657803-27657806	1	0	0.76039225	-1.3147501	4.306216	0.5651	1
45193803-45193806	1	0	0.76039225	-1.3147501	4.306216	0.5651	1
45672703-45672705	1	0	0.76039225	-1.3147501	4.306216	0.5651	1
27513406-27513404	1	0	-1.3147501	0.76039225	4.306216	0.565	1
45451703-45451704	1	1	0.76039225	0.76039225	0	0.565	0
41453704-41453703	1	1	0.76039225	0.76039225	0	0.5649	0
43586104-43586103	1	1	0.76039225	0.76039225	0	0.5649	0
16643904-16643905	1	0	0.76039225	-1.3147501	4.306216	0.5648	1
28284703-28284705	1	0	0.76039225	-1.3147501	4.306216	0.5648	1
45504104-45504106	1	0	0.76039225	-1.3147501	4.306216	0.5647	1
48842704-48842703	1	1	0.76039225	0.76039225	0	0.5647	0
20388704-20388705	1	0	0.76039225	-1.3147501	4.306216	0.5646	1
23739703-23739704	1	1	0.76039225	0.76039225	0	0.5646	0
40737604-40737607	1	1	0.76039225	0.76039225	0	0.5646	0
45818503-45818506	1	0	0.76039225	-1.3147501	4.306216	0.5645	1
41080303-41080304	1	1	0.76039225	0.76039225	0	0.5645	0
29805503-29805505	1	0	0.76039225	-1.3147501	4.306216	0.5644	1
48488706-48488704	1	0	-1.3147501	0.76039225	4.306216	0.5644	1
27734704-27734707	1	1	0.76039225	0.76039225	0	0.5644	0
41804904-41804903	1	1	0.76039225	0.76039225	0	0.5644	0
27649403-27649407	1	1	0.76039225	0.76039225	0	0.5643	0
24881103-24881105	1	0	0.76039225	-1.3147501	4.306216	0.5642	1
40459506-40459504	1	0	-1.3147501	0.76039225	4.306216	0.5642	1
41952303-41952304	1	1	0.76039225	0.76039225	0	0.5642	0
40419504-40419505	1	0	0.76039225	-1.3147501	4.306216	0.5641	1
10352303-10352304	1	1	0.76039225	0.76039225	0	0.5641	0
24711206-24711203	1	0	-1.3147501	0.76039225	4.306216	0.564	1
26538304-26538303	1	1	0.76039225	0.76039225	0	0.564	0
46140004-46140005	1	0	0.76039225	-1.3147501	4.306216	0.5639	1
47703603-47703605	1	0	0.76039225	-1.3147501	4.306216	0.5639	1
46260804-46260805	1	0	0.76039225	-1.3147501	4.306216	0.5638	1
28964404-28964403	1	1	0.76039225	0.76039225	0	0.5638	0
52272204-52272203	1	1	0.76039225	0.76039225	0	0.5638	0
24596103-24596104	1	1	0.76039225	0.76039225	0	0.5637	0
25187704-25187703	1	1	0.76039225	0.76039225	0	0.5637	0
15302005-15302003	1	0	-1.3147501	0.76039225	4.306216	0.5636	1
19658303-19658305	1	0	0.76039225	-1.3147501	4.306216	0.5636	1
21299004-21299005	1	0	0.76039225	-1.3147501	4.306216	0.5636	1
22534903-22534905	1	0	0.76039225	-1.3147501	4.306216	0.5636	1
47613205-47613204	1	0	-1.3147501	0.76039225	4.306216	0.5636	1
23190203-23190207	1	1	0.76039225	0.76039225	0	0.5636	0
26863803-26863804	1	1	0.76039225	0.76039225	0	0.5636	0
28309203-28309204	1	1	0.76039225	0.76039225	0	0.5636	0
20240004-20240005	1	0	0.76039225	-1.3147501	4.306216	0.5635	1
21832303-21832304	1	1	0.76039225	0.76039225	0	0.5635	0
23467603-23467604	1	1	0.76039225	0.76039225	0	0.5635	0
24687703-24687707	1	1	0.76039225	0.76039225	0	0.5635	0
44222604-44222603	1	1	0.76039225	0.76039225	0	0.5634	0
43352704-43352705	1	0	0.76039225	-1.3147501	4.306216	0.5633	1
41993103-41993104	1	1	0.76039225	0.76039225	0	0.5632	0
15747503-15747506	1	0	0.76039225	-1.3147501	4.306216	0.5631	1
44638203-44638205	1	0	0.76039225	-1.3147501	4.306216	0.5631	1
44655404-44655406	1	0	0.76039225	-1.3147501	4.306216	0.5631	1
28117404-28117403	1	1	0.76039225	0.76039225	0	0.5631	0
29104903-29104904	1	1	0.76039225	0.76039225	0	0.5631	0
20589204-20589205	1	0	0.76039225	-1.3147501	4.306216	0.5629	1
25194604-25194605	1	0	0.76039225	-1.3147501	4.306216	0.5629	1
50987205-50987204	1	0	-1.3147501	0.76039225	4.306216	0.5629	1
41928903-41928904	1	1	0.76039225	0.76039225	0	0.5629	0
17702103-17702105	1	0	0.76039225	-1.3147501	4.306216	0.5628	1
23979004-23979005	1	0	0.76039225	-1.3147501	4.306216	0.5628	1
43287404-43287405	1	0	0.76039225	-1.3147501	4.306216	0.5628	1
10116403-10116404	1	1	0.76039225	0.76039225	0	0.5627	0
44204903-44204907	1	1	0.76039225	0.76039225	0	0.5627	0
40991105-40991103	1	0	-1.3147501	0.76039225	4.306216	0.5626	1
44204903-44204905	1	0	0.76039225	-1.3147501	4.306216	0.5625	1
45504104-45504103	1	1	0.76039225	0.76039225	0	0.5625	0
12208203-12208205	1	0	0.76039225	-1.3147501	4.306216	0.5624	1
22428304-22428305	1	0	0.76039225	-1.3147501	4.306216	0.5623	1
24151405-24151403	1	0	-1.3147501	0.76039225	4.306216	0.5623	1
25751304-25751305	1	0	0.76039225	-1.3147501	4.306216	0.5623	1
11354603-11354604	1	1	0.76039225	0.76039225	0	0.5623	0
25493503-25493506	1	0	0.76039225	-1.3147501	4.306216	0.5622	1
26863804-26863805	1	0	0.76039225	-1.3147501	4.306216	0.5622	1
20295604-20295603	1	1	0.76039225	0.76039225	0	0.5622	0
49423503-49423505	1	0	0.76039225	-1.3147501	4.306216	0.5621	1
20508904-20508903	1	1	0.76039225	0.76039225	0	0.5621	0
25318404-25318403	1	1	0.76039225	0.76039225	0	0.5621	0
23919803-23919804	1	1	0.76039225	0.76039225	0	0.562	0
27261603-27261605	1	0	0.76039225	-1.3147501	4.306216	0.5619	1
43265303-43265305	1	0	0.76039225	-1.3147501	4.306216	0.5618	1
46221203-46221205	1	0	0.76039225	-1.3147501	4.306216	0.5618	1
48922903-48922904	1	1	0.76039225	0.76039225	0	0.5618	0
41762105-41762104	1	0	-1.3147501	0.76039225	4.306216	0.5617	1
47653803-47653804	1	1	0.76039225	0.76039225	0	0.5616	0
46276503-46276506	1	0	0.76039225	-1.3147501	4.306216	0.5615	1
24386404-24386403	1	1	0.76039225	0.76039225	0	0.5615	0
27113603-27113606	1	0	0.76039225	-1.3147501	4.306216	0.5614	1
42545804-42545805	1	0	0.76039225	-1.3147501	4.306216	0.5614	1
11341905-11341903	1	0	-1.3147501	0.76039225	4.306216	0.5612	1
16751503-16751505	1	0	0.76039225	-1.3147501	4.306216	0.5611	1
27261607-27261606	1	0	0.76039225	-1.3147501	4.306216	0.5611	1
43199006-43199003	1	0	-1.3147501	0.76039225	4.306216	0.5611	1
45089603-45089605	1	0	0.76039225	-1.3147501	4.306216	0.5611	1
40805607-40805603	1	1	0.76039225	0.76039225	0	0.5609	0
48778603-48778607	1	1	0.76039225	0.76039225	0	0.5608	0
17372003-17372005	1	0	0.76039225	-1.3147501	4.306216	0.5607	1
42967604-42967605	1	0	0.76039225	-1.3147501	4.306216	0.5607	1
24151403-24151404	1	1	0.76039225	0.76039225	0	0.5607	0
29281003-29281004	1	1	0.76039225	0.76039225	0	0.5607	0
46221204-46221206	1	0	0.76039225	-1.3147501	4.306216	0.5606	1
50686906-50686903	1	0	-1.3147501	0.76039225	4.306216	0.5606	1
58705503-58705504	1	1	0.76039225	0.76039225	0	0.5606	0
28593304-28593305	1	0	0.76039225	-1.3147501	4.306216	0.5605	1
45672705-45672704	1	0	-1.3147501	0.76039225	4.306216	0.5605	1
48181103-48181105	1	0	0.76039225	-1.3147501	4.306216	0.5604	1
40094703-40094704	1	1	0.76039225	0.76039225	0	0.5604	0
13545206-13545203	1	0	-1.3147501	0.76039225	4.306216	0.5603	1
41933707-41933705	1	0	0.76039225	-1.3147501	4.306216	0.5603	1
45806703-45806704	1	1	0.76039225	0.76039225	0	0.5603	0
17886504-17886506	1	0	0.76039225	-1.3147501	4.306216	0.5602	1
42230204-42230205	1	0	0.76039225	-1.3147501	4.306216	0.5602	1
46871603-46871605	1	0	0.76039225	-1.3147501	4.306216	0.5602	1
48574004-48574006	1	0	0.76039225	-1.3147501	4.306216	0.5602	1
42580204-42580205	1	0	0.76039225	-1.3147501	4.306216	0.5601	1
43291005-43291003	1	0	-1.3147501	0.76039225	4.306216	0.56	1
43457305-43457303	1	0	-1.3147501	0.76039225	4.306216	0.5599	1
21717603-21717604	1	1	0.76039225	0.76039225	0	0.5599	0
44155004-44155006	1	0	0.76039225	-1.3147501	4.306216	0.5598	1
21299003-21299004	1	1	0.76039225	0.76039225	0	0.5598	0
49413503-49413504	1	1	0.76039225	0.76039225	0	0.5598	0
12033904-12033905	1	0	0.76039225	-1.3147501	4.306216	0.5597	1
41849605-41849603	1	0	-1.3147501	0.76039225	4.306216	0.5597	1
47873504-47873503	1	1	0.76039225	0.76039225	0	0.5597	0
26042104-26042103	1	1	0.76039225	0.76039225	0	0.5595	0
49284503-49284504	1	1	0.76039225	0.76039225	0	0.5595	0
45193804-45193805	1	0	0.76039225	-1.3147501	4.306216	0.5594	1
25990104-25990105	1	0	0.76039225	-1.3147501	4.306216	0.5593	1
42674003-42674004	1	1	0.76039225	0.76039225	0	0.5593	0
42967604-42967603	1	1	0.76039225	0.76039225	0	0.5593	0
59105303-59105304	1	1	0.76039225	0.76039225	0	0.5593	0
43586103-43586106	1	0	0.76039225	-1.3147501	4.306216	0.5592	1
49374203-49374206	1	0	0.76039225	-1.3147501	4.306216	0.5592	1
40800704-40800705	1	0	0.76039225	-1.3147501	4.306216	0.5591	1
42158907-42158905	1	0	0.76039225	-1.3147501	4.306216	0.5591	1
43162705-43162704	1	0	-1.3147501	0.76039225	4.306216	0.5591	1
28598104-28598105	1	0	0.76039225	-1.3147501	4.306216	0.559	1
41340007-41340003	1	1	0.76039225	0.76039225	0	0.559	0
43048503-43048504	1	1	0.76039225	0.76039225	0	0.559	0
42170103-42170105	1	0	0.76039225	-1.3147501	4.306216	0.5589	1
41108704-41108703	1	1	0.76039225	0.76039225	0	0.5589	0
45183503-45183504	1	1	0.76039225	0.76039225	0	0.5588	0
49536104-49536103	1	1	0.76039225	0.76039225	0	0.5588	0
11354606-11354604	1	0	-1.3147501	0.76039225	4.306216	0.5587	1
45667303-45667305	1	0	0.76039225	-1.3147501	4.306216	0.5587	1
47975503-47975505	1	0	0.76039225	-1.3147501	4.306216	0.5587	1
44204907-44204904	1	1	0.76039225	0.76039225	0	0.5587	0
40799804-40799805	1	0	0.76039225	-1.3147501	4.306216	0.5586	1
41373403-41373405	1	0	0.76039225	-1.3147501	4.306216	0.5586	1
45840504-45840506	1	0	0.76039225	-1.3147501	4.306216	0.5586	1
20388703-20388707	1	1	0.76039225	0.76039225	0	0.5586	0
47315103-47315104	1	1	0.76039225	0.76039225	0	0.5586	0
10055203-10055204	1	1	0.76039225	0.76039225	0	0.5585	0
25422003-25422004	1	1	0.76039225	0.76039225	0	0.5585	0
47559504-47559503	1	1	0.76039225	0.76039225	0	0.5585	0
40205203-40205205	1	0	0.76039225	-1.3147501	4.306216	0.5584	1
44204907-44204905	1	0	0.76039225	-1.3147501	4.306216	0.5584	1
44830904-44830905	1	0	0.76039225	-1.3147501	4.306216	0.5584	1
47335803-47335804	1	1	0.76039225	0.76039225	0	0.5583	0
41772203-41772205	1	0	0.76039225	-1.3147501	4.306216	0.5582	1
14206904-14206903	1	1	0.76039225	0.76039225	0	0.5582	0
27276504-27276503	1	1	0.76039225	0.76039225	0	0.5582	0
48559103-48559105	1	0	0.76039225	-1.3147501	4.306216	0.5581	1
23233803-23233807	1	1	0.76039225	0.76039225	0	0.5581	0
52062603-52062604	1	1	0.76039225	0.76039225	0	0.5581	0
43751404-43751406	1	0	0.76039225	-1.3147501	4.306216	0.5579	1
21023105-21023104	1	0	-1.3147501	0.76039225	4.306216	0.5578	1
45451705-45451704	1	0	-1.3147501	0.76039225	4.306216	0.5578	1
43651304-43651303	1	1	0.76039225	0.76039225	0	0.5578	0
45840503-45840506	1	0	0.76039225	-1.3147501	4.306216	0.5577	1
25116803-25116804	1	1	0.76039225	0.76039225	0	0.5577	0
20736004-20736003	1	1	0.76039225	0.76039225	0	0.5576	0
22937904-22937903	1	1	0.76039225	0.76039225	0	0.5576	0
44134204-44134203	1	1	0.76039225	0.76039225	0	0.5576	0
15649804-15649803	1	1	0.76039225	0.76039225	0	0.5575	0
48854505-48854503	1	0	-1.3147501	0.76039225	4.306216	0.5574	1
27113603-27113604	1	1	0.76039225	0.76039225	0	0.5572	0
49630503-49630504	1	1	0.76039225	0.76039225	0	0.5572	0
15569104-15569106	1	0	0.76039225	-1.3147501	4.306216	0.5571	1
46442206-46442204	1	0	-1.3147501	0.76039225	4.306216	0.5571	1
27539203-27539204	1	1	0.76039225	0.76039225	0	0.5571	0
15569103-15569106	1	0	0.76039225	-1.3147501	4.306216	0.557	1
29129304-29129305	1	0	0.76039225	-1.3147501	4.306216	0.557	1
41820004-41820005	1	0	0.76039225	-1.3147501	4.306216	0.557	1
40343803-40343804	1	1	0.76039225	0.76039225	0	0.557	0
26566104-26566105	1	0	0.76039225	-1.3147501	4.306216	0.5569	1
42158903-42158905	1	0	0.76039225	-1.3147501	4.306216	0.5569	1
56016604-56016603	1	1	0.76039225	0.76039225	0	0.5569	0
20893204-20893205	1	0	0.76039225	-1.3147501	4.306216	0.5568	1
49737803-49737806	1	0	0.76039225	-1.3147501	4.306216	0.5567	1
25130304-25130305	1	0	0.76039225	-1.3147501	4.306216	0.5566	1
27657803-27657805	1	0	0.76039225	-1.3147501	4.306216	0.5565	1
44496103-44496104	1	1	0.76039225	0.76039225	0	0.5565	0
27268304-27268305	1	0	0.76039225	-1.3147501	4.306216	0.5564	1
28964404-28964405	1	0	0.76039225	-1.3147501	4.306216	0.5564	1
48181104-48181105	1	0	0.76039225	-1.3147501	4.306216	0.5564	1
46033003-46033005	1	0	0.76039225	-1.3147501	4.306216	0.5563	1
48203805-48203803	1	0	-1.3147501	0.76039225	4.306216	0.5563	1
28751403-28751404	1	1	0.76039225	0.76039225	0	0.5563	0
16751504-16751505	1	0	0.76039225	-1.3147501	4.306216	0.5562	1
27579404-27579405	1	0	0.76039225	-1.3147501	4.306216	0.5562	1
42915703-42915705	1	0	0.76039225	-1.3147501	4.306216	0.5562	1
44956603-44956605	1	0	0.76039225	-1.3147501	4.306216	0.5562	1
20802203-20802204	1	1	0.76039225	0.76039225	0	0.5562	0
24247903-24247904	1	1	0.76039225	0.76039225	0	0.5562	0
49111004-49111003	1	1	0.76039225	0.76039225	0	0.5562	0
22991304-22991305	1	0	0.76039225	-1.3147501	4.306216	0.5561	1
23921803-23921805	1	0	0.76039225	-1.3147501	4.306216	0.5561	1
16176104-16176103	1	1	0.76039225	0.76039225	0	0.5561	0
43099104-43099103	1	1	0.76039225	0.76039225	0	0.5561	0
41245504-41245506	1	0	0.76039225	-1.3147501	4.306216	0.556	1
20890504-20890505	1	0	0.76039225	-1.3147501	4.306216	0.5559	1
24855603-24855605	1	0	0.76039225	-1.3147501	4.306216	0.5559	1
46722903-46722905	1	0	0.76039225	-1.3147501	4.306216	0.5559	1
28419803-28419804	1	1	0.76039225	0.76039225	0	0.5559	0
25187704-25187706	1	0	0.76039225	-1.3147501	4.306216	0.5558	1
26107003-26107004	1	1	0.76039225	0.76039225	0	0.5558	0
40453804-40453805	1	0	0.76039225	-1.3147501	4.306216	0.5556	1
45496503-45496505	1	0	0.76039225	-1.3147501	4.306216	0.5556	1
17644004-17644007	1	1	0.76039225	0.76039225	0	0.5556	0
13393404-13393405	1	0	0.76039225	-1.3147501	4.306216	0.5555	1
23660604-23660605	1	0	0.76039225	-1.3147501	4.306216	0.5555	1
13123803-13123804	1	1	0.76039225	0.76039225	0	0.5555	0
17077303-17077304	1	1	0.76039225	0.76039225	0	0.5554	0
23921803-23921804	1	1	0.76039225	0.76039225	0	0.5554	0
29925203-29925207	1	1	0.76039225	0.76039225	0	0.5554	0
20589203-20589204	1	1	0.76039225	0.76039225	0	0.5552	0
42567204-42567203	1	1	0.76039225	0.76039225	0	0.5552	0
48181104-48181103	1	1	0.76039225	0.76039225	0	0.5552	0
28291606-28291604	1	0	-1.3147501	0.76039225	4.306216	0.5551	1
46661304-46661303	1	1	0.76039225	0.76039225	0	0.5551	0
46291003-46291006	1	0	0.76039225	-1.3147501	4.306216	0.5548	1
49955803-49955805	1	0	0.76039225	-1.3147501	4.306216	0.5547	1
22469203-22469204	1	1	0.76039225	0.76039225	0	0.5547	0
23034903-23034905	1	0	0.76039225	-1.3147501	4.306216	0.5546	1
47995804-47995805	1	0	0.76039225	-1.3147501	4.306216	0.5546	1
28843705-28843704	1	0	-1.3147501	0.76039225	4.306216	0.5545	1
46395004-46395006	1	0	0.76039225	-1.3147501	4.306216	0.5545	1
27268303-27268304	1	1	0.76039225	0.76039225	0	0.5545	0
48203804-48203803	1	1	0.76039225	0.76039225	0	0.5545	0
28332803-28332806	1	0	0.76039225	-1.3147501	4.306216	0.5544	1
47703604-47703605	1	0	0.76039225	-1.3147501	4.306216	0.5544	1
40322604-40322605	1	0	0.76039225	-1.3147501	4.306216	0.5543	1
42907205-42907204	1	0	-1.3147501	0.76039225	4.306216	0.5543	1
48986604-48986606	1	0	0.76039225	-1.3147501	4.306216	0.5543	1
45688804-45688805	1	0	0.76039225	-1.3147501	4.306216	0.5542	1
23532103-23532104	1	1	0.76039225	0.76039225	0	0.5542	0
42953004-42953005	1	0	0.76039225	-1.3147501	4.306216	0.5541	1
47593504-47593503	1	1	0.76039225	0.76039225	0	0.5541	0
44155009-44155005	1	0	0.76039225	-1.3147501	4.306216	0.554	1
28243303-28243304	1	1	0.76039225	0.76039225	0	0.5539	0
43909203-43909205	1	0	0.76039225	-1.3147501	4.306216	0.5538	1
49329303-49329304	1	1	0.76039225	0.76039225	0	0.5538	0
44146003-44146006	1	0	0.76039225	-1.3147501	4.306216	0.5537	1
45305203-45305205	1	0	0.76039225	-1.3147501	4.306216	0.5537	1
29079807-29079803	1	1	0.76039225	0.76039225	0	0.5537	0
46955004-46955003	1	1	0.76039225	0.76039225	0	0.5537	0
23691003-23691004	1	1	0.76039225	0.76039225	0	0.5536	0
43099106-43099104	1	0	-1.3147501	0.76039225	4.306216	0.5535	1
44268805-44268807	1	0	-1.3147501	0.76039225	4.306216	0.5535	1
41442707-41442704	1	1	0.76039225	0.76039225	0	0.5535	0
22288303-22288305	1	0	0.76039225	-1.3147501	4.306216	0.5534	1
25429503-25429506	1	0	0.76039225	-1.3147501	4.306216	0.5534	1
46692304-46692306	1	0	0.76039225	-1.3147501	4.306216	0.5534	1
29035004-29035003	1	1	0.76039225	0.76039225	0	0.5534	0
11780705-11780704	1	0	-1.3147501	0.76039225	4.306216	0.5533	1
27539203-27539205	1	0	0.76039225	-1.3147501	4.306216	0.5533	1
18675304-18675303	1	1	0.76039225	0.76039225	0	0.5533	0
44151903-44151904	1	1	0.76039225	0.76039225	0	0.5533	0
47877303-47877304	1	1	0.76039225	0.76039225	0	0.5533	0
20914104-20914105	1	0	0.76039225	-1.3147501	4.306216	0.5532	1
26642104-26642105	1	0	0.76039225	-1.3147501	4.306216	0.5532	1
44142203-44142205	1	0	0.76039225	-1.3147501	4.306216	0.5532	1
28581704-28581705	1	0	0.76039225	-1.3147501	4.306216	0.5531	1
29741305-29741303	1	0	-1.3147501	0.76039225	4.306216	0.5531	1
24092804-24092805	1	0	0.76039225	-1.3147501	4.306216	0.553	1
27679807-27679806	1	0	0.76039225	-1.3147501	4.306216	0.553	1
46625204-46625206	1	0	0.76039225	-1.3147501	4.306216	0.553	1
49423803-49423806	1	0	0.76039225	-1.3147501	4.306216	0.553	1
25130303-25130304	1	1	0.76039225	0.76039225	0	0.553	0
41681704-41681703	1	1	0.76039225	0.76039225	0	0.553	0
42160404-42160403	1	1	0.76039225	0.76039225	0	0.553	0
10055204-10055206	1	0	0.76039225	-1.3147501	4.306216	0.5529	1
22955104-22955105	1	0	0.76039225	-1.3147501	4.306216	0.5529	1
14689303-14689304	1	1	0.76039225	0.76039225	0	0.5529	0
24912204-24912205	1	0	0.76039225	-1.3147501	4.306216	0.5528	1
28394304-28394306	1	0	0.76039225	-1.3147501	4.306216	0.5528	1
17559403-17559407	1	1	0.76039225	0.76039225	0	0.5528	0
29142803-29142804	1	1	0.76039225	0.76039225	0	0.5528	0
20311703-20311705	1	0	0.76039225	-1.3147501	4.306216	0.5527	1
42884904-42884905	1	0	0.76039225	-1.3147501	4.306216	0.5527	1
18737003-18737007	1	1	0.76039225	0.76039225	0	0.5527	0
24633803-24633804	1	1	0.76039225	0.76039225	0	0.5527	0
24388503-24388505	1	0	0.76039225	-1.3147501	4.306216	0.5526	1
27041403-27041405	1	0	0.76039225	-1.3147501	4.306216	0.5526	1
17372004-17372005	1	0	0.76039225	-1.3147501	4.306216	0.5525	1
22667706-22667703	1	0	-1.3147501	0.76039225	4.306216	0.5524	1
47382503-47382506	1	0	0.76039225	-1.3147501	4.306216	0.5524	1
49282203-49282204	1	1	0.76039225	0.76039225	0	0.5524	0
22738303-22738305	1	0	0.76039225	-1.3147501	4.306216	0.5523	1
46033004-46033006	1	0	0.76039225	-1.3147501	4.306216	0.5523	1
27908903-27908907	1	1	0.76039225	0.76039225	0	0.5522	0
56289204-56289203	1	1	0.76039225	0.76039225	0	0.5522	0
43586103-43586105	1	0	0.76039225	-1.3147501	4.306216	0.552	1
49675803-49675806	1	0	0.76039225	-1.3147501	4.306216	0.552	1
16643903-16643904	1	1	0.76039225	0.76039225	0	0.552	0
13638905-13638903	1	0	-1.3147501	0.76039225	4.306216	0.5519	1
15747503-15747504	1	1	0.76039225	0.76039225	0	0.5519	0
48256703-48256704	1	1	0.76039225	0.76039225	0	0.5519	0
26658805-26658804	1	0	-1.3147501	0.76039225	4.306216	0.5518	1
29762103-29762104	1	1	0.76039225	0.76039225	0	0.5518	0
23524004-23524005	1	0	0.76039225	-1.3147501	4.306216	0.5517	1
25187707-25187706	1	0	0.76039225	-1.3147501	4.306216	0.5517	1
26650003-26650006	1	0	0.76039225	-1.3147501	4.306216	0.5517	1
28623803-28623805	1	0	0.76039225	-1.3147501	4.306216	0.5517	1
41199205-41199203	1	0	-1.3147501	0.76039225	4.306216	0.5517	1
21903103-21903106	1	0	0.76039225	-1.3147501	4.306216	0.5516	1
43832303-43832304	1	1	0.76039225	0.76039225	0	0.5516	0
46789703-46789704	1	1	0.76039225	0.76039225	0	0.5516	0
49994507-49994503	1	1	0.76039225	0.76039225	0	0.5516	0
24127903-24127905	1	0	0.76039225	-1.3147501	4.306216	0.5515	1
25116804-25116806	1	0	0.76039225	-1.3147501	4.306216	0.5515	1
44647404-44647405	1	0	0.76039225	-1.3147501	4.306216	0.5515	1
49282204-49282205	1	0	0.76039225	-1.3147501	4.306216	0.5515	1
42509103-42509104	1	1	0.76039225	0.76039225	0	0.5515	0
22283803-22283805	1	0	0.76039225	-1.3147501	4.306216	0.5514	1
43758003-43758004	1	1	0.76039225	0.76039225	0	0.5514	0
43973204-43973203	1	1	0.76039225	0.76039225	0	0.5514	0
47948403-47948404	1	1	0.76039225	0.76039225	0	0.5514	0
27113604-27113605	1	0	0.76039225	-1.3147501	4.306216	0.5513	1
49086804-49086806	1	0	0.76039225	-1.3147501	4.306216	0.5513	1
13731606-13731603	1	0	-1.3147501	0.76039225	4.306216	0.5512	1
20584105-20584104	1	0	-1.3147501	0.76039225	4.306216	0.5511	1
22812405-22812404	1	0	-1.3147501	0.76039225	4.306216	0.5511	1
41260607-41260605	1	0	0.76039225	-1.3147501	4.306216	0.5511	1
41694703-41694705	1	0	0.76039225	-1.3147501	4.306216	0.5511	1
43973203-43973205	1	0	0.76039225	-1.3147501	4.306216	0.5511	1
49713903-49713906	1	0	0.76039225	-1.3147501	4.306216	0.5511	1
42095804-42095803	1	1	0.76039225	0.76039225	0	0.5511	0
44623605-44623604	1	0	-1.3147501	0.76039225	4.306216	0.551	1
45007203-45007206	1	0	0.76039225	-1.3147501	4.306216	0.551	1
56889506-56889503	1	0	-1.3147501	0.76039225	4.306216	0.551	1
24423504-24423505	1	0	0.76039225	-1.3147501	4.306216	0.5508	1
47203004-47203003	1	1	0.76039225	0.76039225	0	0.5508	0
15614104-15614106	1	0	0.76039225	-1.3147501	4.306216	0.5507	1
25298403-25298406	1	0	0.76039225	-1.3147501	4.306216	0.5507	1
10352305-10352304	1	0	-1.3147501	0.76039225	4.306216	0.5506	1
13520104-13520103	1	1	0.76039225	0.76039225	0	0.5506	0
40094704-40094707	1	1	0.76039225	0.76039225	0	0.5506	0
46033003-46033006	1	0	0.76039225	-1.3147501	4.306216	0.5505	1
29924403-29924406	1	0	0.76039225	-1.3147501	4.306216	0.5504	1
43552504-43552505	1	0	0.76039225	-1.3147501	4.306216	0.5503	1
19083103-19083104	1	1	0.76039225	0.76039225	0	0.5503	0
48648503-48648504	1	1	0.76039225	0.76039225	0	0.5503	0
28751403-28751406	1	0	0.76039225	-1.3147501	4.306216	0.5502	1
44306603-44306605	1	0	0.76039225	-1.3147501	4.306216	0.5502	1
22812403-22812404	1	1	0.76039225	0.76039225	0	0.5501	0
44830903-44830904	1	1	0.76039225	0.76039225	0	0.5501	0
44494803-44494806	1	0	0.76039225	-1.3147501	4.306216	0.55	1
28973103-28973104	1	1	0.76039225	0.76039225	0	0.5499	0
24800403-24800406	1	0	0.76039225	-1.3147501	4.306216	0.5498	1
45840504-45840505	1	0	0.76039225	-1.3147501	4.306216	0.5498	1
44155003-44155007	1	1	0.76039225	0.76039225	0	0.5498	0
46775904-46775903	1	1	0.76039225	0.76039225	0	0.5497	0
25459503-25459505	1	0	0.76039225	-1.3147501	4.306216	0.5496	1
28281704-28281705	1	0	0.76039225	-1.3147501	4.306216	0.5496	1
28394303-28394306	1	0	0.76039225	-1.3147501	4.306216	0.5496	1
48657905-48657903	1	0	-1.3147501	0.76039225	4.306216	0.5496	1
23189203-23189205	1	0	0.76039225	-1.3147501	4.306216	0.5495	1
42884903-42884905	1	0	0.76039225	-1.3147501	4.306216	0.5495	1
44155004-44155005	1	0	0.76039225	-1.3147501	4.306216	0.5495	1
49360303-49360304	1	1	0.76039225	0.76039225	0	0.5495	0
41762103-41762106	1	0	0.76039225	-1.3147501	4.306216	0.5494	1
20311704-20311705	1	0	0.76039225	-1.3147501	4.306216	0.5493	1
22469207-22469205	1	0	0.76039225	-1.3147501	4.306216	0.5493	1
47877304-47877305	1	0	0.76039225	-1.3147501	4.306216	0.5493	1
41199203-41199204	1	1	0.76039225	0.76039225	0	0.5493	0
26619704-26619705	1	0	0.76039225	-1.3147501	4.306216	0.5491	1
43099104-43099105	1	0	0.76039225	-1.3147501	4.306216	0.5491	1
23602903-23602904	1	1	0.76039225	0.76039225	0	0.5491	0
46806604-46806603	1	1	0.76039225	0.76039225	0	0.5491	0
28751404-28751406	1	0	0.76039225	-1.3147501	4.306216	0.549	1
29924404-29924406	1	0	0.76039225	-1.3147501	4.306216	0.549	1
41032603-41032605	1	0	0.76039225	-1.3147501	4.306216	0.549	1
42160405-42160403	1	0	-1.3147501	0.76039225	4.306216	0.549	1
47138103-47138105	1	0	0.76039225	-1.3147501	4.306216	0.549	1
42370503-42370504	1	1	0.76039225	0.76039225	0	0.549	0
56638003-56638008	1	1	0.76039225	0.76039225	0	0.549	0
20704605-20704604	1	0	-1.3147501	0.76039225	4.306216	0.5489	1
28309204-28309205	1	0	0.76039225	-1.3147501	4.306216	0.5489	1
29685503-29685505	1	0	0.76039225	-1.3147501	4.306216	0.5489	1
47382504-47382505	1	0	0.76039225	-1.3147501	4.306216	0.5489	1
15820907-15820903	1	1	0.76039225	0.76039225	0	0.5489	0
24789203-24789205	1	0	0.76039225	-1.3147501	4.306216	0.5488	1
23826404-23826403	1	1	0.76039225	0.76039225	0	0.5488	0
47105804-47105805	1	0	0.76039225	-1.3147501	4.306216	0.5487	1
22743303-22743304	1	1	0.76039225	0.76039225	0	0.5487	0
26198803-26198804	1	1	0.76039225	0.76039225	0	0.5487	0
42060404-42060405	1	0	0.76039225	-1.3147501	4.306216	0.5486	1
24388503-24388504	1	1	0.76039225	0.76039225	0	0.5486	0
45007204-45007205	1	0	0.76039225	-1.3147501	4.306216	0.5485	1
23691004-23691006	1	0	0.76039225	-1.3147501	4.306216	0.5484	1
42893103-42893106	1	0	0.76039225	-1.3147501	4.306216	0.5484	1
47009504-47009505	1	0	0.76039225	-1.3147501	4.306216	0.5484	1
20736004-20736006	1	0	0.76039225	-1.3147501	4.306216	0.5483	1
23919803-23919806	1	0	0.76039225	-1.3147501	4.306216	0.5483	1
20540106-20540103	1	0	-1.3147501	0.76039225	4.306216	0.5482	1
24921703-24921705	1	0	0.76039225	-1.3147501	4.306216	0.5482	1
28584005-28584004	1	0	-1.3147501	0.76039225	4.306216	0.5482	1
40901905-40901903	1	0	-1.3147501	0.76039225	4.306216	0.5482	1
42911204-42911203	1	1	0.76039225	0.76039225	0	0.5482	0
28957806-28957803	1	0	-1.3147501	0.76039225	4.306216	0.5481	1
43352704-43352703	1	1	0.76039225	0.76039225	0	0.5481	0
47705204-47705203	1	1	0.76039225	0.76039225	0	0.548	0
28722004-28722005	1	0	0.76039225	-1.3147501	4.306216	0.5478	1
29104905-29104904	1	0	-1.3147501	0.76039225	4.306216	0.5478	1
47584904-47584903	1	1	0.76039225	0.76039225	0	0.5478	0
29478703-29478705	1	0	0.76039225	-1.3147501	4.306216	0.5477	1
40459506-40459503	1	0	-1.3147501	0.76039225	4.306216	0.5477	1
46851003-46851005	1	0	0.76039225	-1.3147501	4.306216	0.5477	1
27652303-27652307	1	1	0.76039225	0.76039225	0	0.5477	0
42193704-42193703	1	1	0.76039225	0.76039225	0	0.5477	0
43373004-43373003	1	1	0.76039225	0.76039225	0	0.5477	0
14110404-14110405	1	0	0.76039225	-1.3147501	4.306216	0.5475	1
29532703-29532705	1	0	0.76039225	-1.3147501	4.306216	0.5475	1
20388707-20388705	1	0	0.76039225	-1.3147501	4.306216	0.5474	1
24789204-24789205	1	0	0.76039225	-1.3147501	4.306216	0.5474	1
28913804-28913805	1	0	0.76039225	-1.3147501	4.306216	0.5474	1
49423803-49423805	1	0	0.76039225	-1.3147501	4.306216	0.5474	1
29840904-29840905	1	0	0.76039225	-1.3147501	4.306216	0.5473	1
41442705-41442707	1	0	-1.3147501	0.76039225	4.306216	0.5473	1
13029803-13029805	1	0	0.76039225	-1.3147501	4.306216	0.5472	1
24092803-24092805	1	0	0.76039225	-1.3147501	4.306216	0.5472	1
22350004-22350005	1	0	0.76039225	-1.3147501	4.306216	0.5471	1
26107004-26107005	1	0	0.76039225	-1.3147501	4.306216	0.547	1
45263804-45263806	1	0	0.76039225	-1.3147501	4.306216	0.547	1
42283503-42283505	1	0	0.76039225	-1.3147501	4.306216	0.5469	1
49798103-49798105	1	0	0.76039225	-1.3147501	4.306216	0.5469	1
43865004-43865003	1	1	0.76039225	0.76039225	0	0.5468	0
54428503-54428504	1	1	0.76039225	0.76039225	0	0.5468	0
26473103-26473105	1	0	0.76039225	-1.3147501	4.306216	0.5467	1
49055904-49055905	1	0	0.76039225	-1.3147501	4.306216	0.5467	1
41373403-41373404	1	1	0.76039225	0.76039225	0	0.5467	0
44155007-44155005	1	0	0.76039225	-1.3147501	4.306216	0.5466	1
25056703-25056704	1	1	0.76039225	0.76039225	0	0.5466	0
24442803-24442805	1	0	0.76039225	-1.3147501	4.306216	0.5465	1
28740904-28740905	1	0	0.76039225	-1.3147501	4.306216	0.5465	1
41962804-41962805	1	0	0.76039225	-1.3147501	4.306216	0.5465	1
21699604-21699603	1	1	0.76039225	0.76039225	0	0.5465	0
24525603-24525604	1	1	0.76039225	0.76039225	0	0.5465	0
40901904-40901903	1	1	0.76039225	0.76039225	0	0.5465	0
27734703-27734705	1	0	0.76039225	-1.3147501	4.306216	0.5464	1
43651305-43651303	1	0	-1.3147501	0.76039225	4.306216	0.5464	1
44822706-44822704	1	0	-1.3147501	0.76039225	4.306216	0.5464	1
22469203-22469206	1	0	0.76039225	-1.3147501	4.306216	0.5463	1
28539503-28539505	1	0	0.76039225	-1.3147501	4.306216	0.5463	1
43552503-43552506	1	0	0.76039225	-1.3147501	4.306216	0.5463	1
44086804-44086805	1	0	0.76039225	-1.3147501	4.306216	0.5463	1
44655403-44655406	1	0	0.76039225	-1.3147501	4.306216	0.5463	1
43089404-43089403	1	1	0.76039225	0.76039225	0	0.5463	0
22605403-22605406	1	0	0.76039225	-1.3147501	4.306216	0.5462	1
40416204-40416205	1	0	0.76039225	-1.3147501	4.306216	0.5462	1
43375903-43375905	1	0	0.76039225	-1.3147501	4.306216	0.5462	1
46092803-46092804	1	1	0.76039225	0.76039225	0	0.5462	0
21714504-21714505	1	0	0.76039225	-1.3147501	4.306216	0.5461	1
43089404-43089405	1	0	0.76039225	-1.3147501	4.306216	0.5461	1
43199007-43199006	1	0	0.76039225	-1.3147501	4.306216	0.5461	1
47566203-47566205	1	0	0.76039225	-1.3147501	4.306216	0.5461	1
47190103-47190104	1	1	0.76039225	0.76039225	0	0.5461	0
15772003-15772005	1	0	0.76039225	-1.3147501	4.306216	0.546	1
24091404-24091406	1	0	0.76039225	-1.3147501	4.306216	0.546	1
41042407-41042405	1	0	0.76039225	-1.3147501	4.306216	0.546	1
47825004-47825005	1	0	0.76039225	-1.3147501	4.306216	0.546	1
29840903-29840904	1	1	0.76039225	0.76039225	0	0.546	0
41042407-41042403	1	1	0.76039225	0.76039225	0	0.546	0
27513403-27513404	1	1	0.76039225	0.76039225	0	0.5459	0
45966203-45966204	1	1	0.76039225	0.76039225	0	0.5459	0
49291004-49291003	1	1	0.76039225	0.76039225	0	0.5459	0
11809605-11809604	1	0	-1.3147501	0.76039225	4.306216	0.5458	1
20311704-20311706	1	0	0.76039225	-1.3147501	4.306216	0.5458	1
49550804-49550805	1	0	0.76039225	-1.3147501	4.306216	0.5458	1
48984404-48984403	1	1	0.76039225	0.76039225	0	0.5458	0
12832505-12832504	1	0	-1.3147501	0.76039225	4.306216	0.5457	1
44647403-44647405	1	0	0.76039225	-1.3147501	4.306216	0.5457	1
41807703-41807704	1	1	0.76039225	0.76039225	0	0.5457	0
13393403-13393405	1	0	0.76039225	-1.3147501	4.306216	0.5456	1
21912804-21912805	1	0	0.76039225	-1.3147501	4.306216	0.5456	1
24468903-24468905	1	0	0.76039225	-1.3147501	4.306216	0.5456	1
48795403-48795404	1	1	0.76039225	0.76039225	0	0.5456	0
16673506-16673503	1	0	-1.3147501	0.76039225	4.306216	0.5455	1
27679804-27679806	1	0	0.76039225	-1.3147501	4.306216	0.5455	1
47089604-47089605	1	0	0.76039225	-1.3147501	4.306216	0.5454	1
47786204-47786203	1	1	0.76039225	0.76039225	0	0.5454	0
12657705-12657703	1	0	-1.3147501	0.76039225	4.306216	0.5453	1
49339503-49339505	1	0	0.76039225	-1.3147501	4.306216	0.5453	1
17134803-17134804	1	1	0.76039225	0.76039225	0	0.5453	0
29276403-29276404	1	1	0.76039225	0.76039225	0	0.5453	0
49339504-49339503	1	1	0.76039225	0.76039225	0	0.5453	0
45806705-45806704	1	0	-1.3147501	0.76039225	4.306216	0.5452	1
27942403-27942405	1	0	0.76039225	-1.3147501	4.306216	0.5451	1
58200205-58200204	1	0	-1.3147501	0.76039225	4.306216	0.5451	1
42044407-42044403	1	1	0.76039225	0.76039225	0	0.5451	0
22025004-22025005	1	0	0.76039225	-1.3147501	4.306216	0.545	1
42915707-42915706	1	0	0.76039225	-1.3147501	4.306216	0.545	1
49866304-49866305	1	0	0.76039225	-1.3147501	4.306216	0.545	1
15902803-15902804	1	1	0.76039225	0.76039225	0	0.545	0
42158904-42158906	1	0	0.76039225	-1.3147501	4.306216	0.5449	1
42230203-42230205	1	0	0.76039225	-1.3147501	4.306216	0.5449	1
48785103-48785105	1	0	0.76039225	-1.3147501	4.306216	0.5448	1
28722003-28722004	1	1	0.76039225	0.76039225	0	0.5448	0
42290304-42290303	1	1	0.76039225	0.76039225	0	0.5448	0
45818504-45818503	1	1	0.76039225	0.76039225	0	0.5448	0
46722603-46722604	1	1	0.76039225	0.76039225	0	0.5448	0
40651803-40651806	1	0	0.76039225	-1.3147501	4.306216	0.5447	1
50686905-50686903	1	0	-1.3147501	0.76039225	4.306216	0.5445	1
21158403-21158404	1	1	0.76039225	0.76039225	0	0.5445	0
26473103-26473107	1	1	0.76039225	0.76039225	0	0.5445	0
21832304-21832305	1	0	0.76039225	-1.3147501	4.306216	0.5444	1
42405405-42405404	1	0	-1.3147501	0.76039225	4.306216	0.5444	1
46722603-46722606	1	0	0.76039225	-1.3147501	4.306216	0.5444	1
48785104-48785103	1	1	0.76039225	0.76039225	0	0.5444	0
23132504-23132505	1	0	0.76039225	-1.3147501	4.306216	0.5443	1
40349803-40349805	1	0	0.76039225	-1.3147501	4.306216	0.5442	1
44086803-44086806	1	0	0.76039225	-1.3147501	4.306216	0.5442	1
49492504-49492505	1	0	0.76039225	-1.3147501	4.306216	0.5442	1
40665307-40665303	1	1	0.76039225	0.76039225	0	0.5442	0
44535404-44535403	1	1	0.76039225	0.76039225	0	0.5442	0
44699004-44699007	1	1	0.76039225	0.76039225	0	0.5442	0
27678303-27678305	1	0	0.76039225	-1.3147501	4.306216	0.5441	1
40800703-40800707	1	1	0.76039225	0.76039225	0	0.5441	0
42239103-42239104	1	1	0.76039225	0.76039225	0	0.5441	0
27871504-27871505	1	0	0.76039225	-1.3147501	4.306216	0.5439	1
48181103-48181106	1	0	0.76039225	-1.3147501	4.306216	0.5439	1
14328803-14328807	1	1	0.76039225	0.76039225	0	0.5439	0
25100506-25100503	1	0	-1.3147501	0.76039225	4.306216	0.5438	1
40322603-40322606	1	0	0.76039225	-1.3147501	4.306216	0.5438	1
40800707-40800704	1	1	0.76039225	0.76039225	0	0.5438	0
44494803-44494804	1	1	0.76039225	0.76039225	0	0.5438	0
26915905-26915904	1	0	-1.3147501	0.76039225	4.306216	0.5437	1
47584904-47584905	1	0	0.76039225	-1.3147501	4.306216	0.5437	1
27908905-27908907	1	0	-1.3147501	0.76039225	4.306216	0.5436	1
21661303-21661304	1	1	0.76039225	0.76039225	0	0.5436	0
24423503-24423504	1	1	0.76039225	0.76039225	0	0.5436	0
41340004-41340007	1	1	0.76039225	0.76039225	0	0.5436	0
27652305-27652307	1	0	-1.3147501	0.76039225	4.306216	0.5435	1
28087405-28087404	1	0	-1.3147501	0.76039225	4.306216	0.5435	1
29035004-29035006	1	0	0.76039225	-1.3147501	4.306216	0.5435	1
50653004-50653003	1	1	0.76039225	0.76039225	0	0.5435	0
25493504-25493505	1	0	0.76039225	-1.3147501	4.306216	0.5434	1
29466103-29466105	1	0	0.76039225	-1.3147501	4.306216	0.5434	1
49734004-49734005	1	0	0.76039225	-1.3147501	4.306216	0.5434	1
49747204-49747205	1	0	0.76039225	-1.3147501	4.306216	0.5434	1
16673503-16673504	1	1	0.76039225	0.76039225	0	0.5434	0
49423503-49423504	1	1	0.76039225	0.76039225	0	0.5434	0
15649803-15649805	1	0	0.76039225	-1.3147501	4.306216	0.5433	1
21577403-21577405	1	0	0.76039225	-1.3147501	4.306216	0.5433	1
21903103-21903105	1	0	0.76039225	-1.3147501	4.306216	0.5433	1
43821504-43821506	1	0	0.76039225	-1.3147501	4.306216	0.5433	1
48854504-48854503	1	1	0.76039225	0.76039225	0	0.5433	0
49436403-49436405	1	0	0.76039225	-1.3147501	4.306216	0.5431	1
11434104-11434103	1	1	0.76039225	0.76039225	0	0.5431	0
47354904-47354906	1	0	0.76039225	-1.3147501	4.306216	0.543	1
54428505-54428504	1	0	-1.3147501	0.76039225	4.306216	0.543	1
12832505-12832503	1	0	-1.3147501	0.76039225	4.306216	0.5429	1
25805308-25805307	1	1	0.76039225	0.76039225	0	0.5429	0
44010903-44010904	1	1	0.76039225	0.76039225	0	0.5429	0
25298404-25298405	1	0	0.76039225	-1.3147501	4.306216	0.5428	1
40343805-40343804	1	0	-1.3147501	0.76039225	4.306216	0.5428	1
40773604-40773605	1	0	0.76039225	-1.3147501	4.306216	0.5428	1
46088204-46088205	1	0	0.76039225	-1.3147501	4.306216	0.5428	1
47384404-47384405	1	0	0.76039225	-1.3147501	4.306216	0.5428	1
49492503-49492505	1	0	0.76039225	-1.3147501	4.306216	0.5428	1
25100503-25100504	1	1	0.76039225	0.76039225	0	0.5428	0
55482503-55482504	1	1	0.76039225	0.76039225	0	0.5428	0
23012903-23012905	1	0	0.76039225	-1.3147501	4.306216	0.5427	1
24143204-24143205	1	0	0.76039225	-1.3147501	4.306216	0.5427	1
46824405-46824404	1	0	-1.3147501	0.76039225	4.306216	0.5427	1
23731904-23731906	1	0	0.76039225	-1.3147501	4.306216	0.5426	1
27789403-27789405	1	0	0.76039225	-1.3147501	4.306216	0.5426	1
44010905-44010904	1	0	-1.3147501	0.76039225	4.306216	0.5426	1
45919303-45919305	1	0	0.76039225	-1.3147501	4.306216	0.5426	1
44965404-44965403	1	1	0.76039225	0.76039225	0	0.5426	0
49086803-49086804	1	1	0.76039225	0.76039225	0	0.5426	0
24094104-24094105	1	0	0.76039225	-1.3147501	4.306216	0.5425	1
49086803-49086805	1	0	0.76039225	-1.3147501	4.306216	0.5425	1
11362503-11362504	1	1	0.76039225	0.76039225	0	0.5425	0
45173803-45173805	1	0	0.76039225	-1.3147501	4.306216	0.5424	1
22667705-22667704	1	0	-1.3147501	0.76039225	4.306216	0.5423	1
40459505-40459503	1	0	-1.3147501	0.76039225	4.306216	0.5423	1
24538904-24538907	1	1	0.76039225	0.76039225	0	0.5423	0
42158908-42158904	1	1	0.76039225	0.76039225	0	0.5423	0
27791903-27791906	1	0	0.76039225	-1.3147501	4.306216	0.5422	1
40064203-40064206	1	0	0.76039225	-1.3147501	4.306216	0.5422	1
41245503-41245506	1	0	0.76039225	-1.3147501	4.306216	0.5422	1
40011304-40011303	1	1	0.76039225	0.76039225	0	0.5422	0
24855604-24855605	1	0	0.76039225	-1.3147501	4.306216	0.5421	1
25429505-25429504	1	0	-1.3147501	0.76039225	4.306216	0.5421	1
46722603-46722605	1	0	0.76039225	-1.3147501	4.306216	0.5421	1
43445504-43445503	1	1	0.76039225	0.76039225	0	0.542	0
49937203-49937204	1	1	0.76039225	0.76039225	0	0.542	0
25187703-25187707	1	1	0.76039225	0.76039225	0	0.5419	0
48246003-48246004	1	1	0.76039225	0.76039225	0	0.5418	0
22605404-22605406	1	0	0.76039225	-1.3147501	4.306216	0.5417	1
26731304-26731305	1	0	0.76039225	-1.3147501	4.306216	0.5417	1
29979405-29979404	1	0	-1.3147501	0.76039225	4.306216	0.5416	1
13393404-13393403	1	1	0.76039225	0.76039225	0	0.5416	0
22955103-22955105	1	0	0.76039225	-1.3147501	4.306216	0.5415	1
28581703-28581706	1	0	0.76039225	-1.3147501	4.306216	0.5415	1
25298403-25298405	1	0	0.76039225	-1.3147501	4.306216	0.5414	1
26287803-26287804	1	1	0.76039225	0.76039225	0	0.5413	0
43375904-43375903	1	1	0.76039225	0.76039225	0	0.5413	0
49713903-49713904	1	1	0.76039225	0.76039225	0	0.5413	0
46140004-46140006	1	0	0.76039225	-1.3147501	4.306216	0.5411	1
27631603-27631604	1	1	0.76039225	0.76039225	0	0.5411	0
29646704-29646703	1	1	0.76039225	0.76039225	0	0.5411	0
10154504-10154505	1	0	0.76039225	-1.3147501	4.306216	0.541	1
19083103-19083105	1	0	0.76039225	-1.3147501	4.306216	0.541	1
23347804-23347803	1	1	0.76039225	0.76039225	0	0.541	0
45155503-45155504	1	1	0.76039225	0.76039225	0	0.541	0
15569104-15569105	1	0	0.76039225	-1.3147501	4.306216	0.5409	1
21167203-21167205	1	0	0.76039225	-1.3147501	4.306216	0.5409	1
27261604-27261606	1	0	0.76039225	-1.3147501	4.306216	0.5409	1
28922503-28922505	1	0	0.76039225	-1.3147501	4.306216	0.5409	1
41681703-41681705	1	0	0.76039225	-1.3147501	4.306216	0.5409	1
27033203-27033205	1	0	0.76039225	-1.3147501	4.306216	0.5408	1
22667706-22667704	1	0	-1.3147501	0.76039225	4.306216	0.5407	1
29683304-29683305	1	0	0.76039225	-1.3147501	4.306216	0.5407	1
45676503-45676505	1	0	0.76039225	-1.3147501	4.306216	0.5407	1
25493503-25493504	1	1	0.76039225	0.76039225	0	0.5407	0
28003204-28003203	1	1	0.76039225	0.76039225	0	0.5407	0
44146003-44146004	1	1	0.76039225	0.76039225	0	0.5407	0
27396003-27396006	1	0	0.76039225	-1.3147501	4.306216	0.5406	1
40651804-40651805	1	0	0.76039225	-1.3147501	4.306216	0.5406	1
41393803-41393805	1	0	0.76039225	-1.3147501	4.306216	0.5406	1
22428303-22428305	1	0	0.76039225	-1.3147501	4.306216	0.5405	1
48128103-48128106	1	0	0.76039225	-1.3147501	4.306216	0.5405	1
42814607-42814604	1	1	0.76039225	0.76039225	0	0.5405	0
27388104-27388103	1	1	0.76039225	0.76039225	0	0.5404	0
28740903-28740904	1	1	0.76039225	0.76039225	0	0.5404	0
49734003-49734004	1	1	0.76039225	0.76039225	0	0.5404	0
27679804-27679805	1	0	0.76039225	-1.3147501	4.306216	0.5402	1
42290304-42290305	1	0	0.76039225	-1.3147501	4.306216	0.5402	1
40015404-40015403	1	1	0.76039225	0.76039225	0	0.5402	0
48841903-48841904	1	1	0.76039225	0.76039225	0	0.5401	0
46291003-46291004	1	1	0.76039225	0.76039225	0	0.54	0
27999804-27999803	1	1	0.76039225	0.76039225	0	0.5399	0
27078004-27078005	1	0	0.76039225	-1.3147501	4.306216	0.5398	1
49729306-49729303	1	0	-1.3147501	0.76039225	4.306216	0.5397	1
23233804-23233807	1	1	0.76039225	0.76039225	0	0.5397	0
43233403-43233404	1	1	0.76039225	0.76039225	0	0.5397	0
45667303-45667304	1	1	0.76039225	0.76039225	0	0.5397	0
17077304-17077305	1	0	0.76039225	-1.3147501	4.306216	0.5396	1
20272305-20272303	1	0	-1.3147501	0.76039225	4.306216	0.5396	1
45504106-45504103	1	0	-1.3147501	0.76039225	4.306216	0.5396	1
23644403-23644405	1	0	0.76039225	-1.3147501	4.306216	0.5395	1
29980504-29980505	1	0	0.76039225	-1.3147501	4.306216	0.5395	1
57755305-57755304	1	0	-1.3147501	0.76039225	4.306216	0.5395	1
20584104-20584103	1	1	0.76039225	0.76039225	0	0.5395	0
23370907-23370905	1	0	0.76039225	-1.3147501	4.306216	0.5394	1
40359603-40359605	1	0	0.76039225	-1.3147501	4.306216	0.5393	1
26645307-26645303	1	1	0.76039225	0.76039225	0	0.5393	0
27652303-27652304	1	1	0.76039225	0.76039225	0	0.5393	0
44003304-44003303	1	1	0.76039225	0.76039225	0	0.5393	0
44632003-44632004	1	1	0.76039225	0.76039225	0	0.5392	0
20540106-20540104	1	0	-1.3147501	0.76039225	4.306216	0.5391	1
45082406-45082403	1	0	-1.3147501	0.76039225	4.306216	0.5391	1
47995804-47995806	1	0	0.76039225	-1.3147501	4.306216	0.5391	1
41796503-41796506	1	0	0.76039225	-1.3147501	4.306216	0.539	1
27649404-27649407	1	1	0.76039225	0.76039225	0	0.539	0
28922503-28922504	1	1	0.76039225	0.76039225	0	0.539	0
20566203-20566205	1	0	0.76039225	-1.3147501	4.306216	0.5389	1
40190803-40190804	1	1	0.76039225	0.76039225	0	0.5389	0
14244504-14244506	1	0	0.76039225	-1.3147501	4.306216	0.5388	1
41400906-41400903	1	0	-1.3147501	0.76039225	4.306216	0.5388	1
22374704-22374705	1	0	0.76039225	-1.3147501	4.306216	0.5387	1
57805705-57805704	1	0	-1.3147501	0.76039225	4.306216	0.5387	1
25390804-25390807	1	1	0.76039225	0.76039225	0	0.5387	0
27268304-27268307	1	1	0.76039225	0.76039225	0	0.5387	0
45456003-45456007	1	1	0.76039225	0.76039225	0	0.5387	0
42893104-42893106	1	0	0.76039225	-1.3147501	4.306216	0.5386	1
48662103-48662105	1	0	0.76039225	-1.3147501	4.306216	0.5386	1
21320404-21320403	1	1	0.76039225	0.76039225	0	0.5386	0
42805406-42805404	1	0	-1.3147501	0.76039225	4.306216	0.5384	1
44822706-44822703	1	0	-1.3147501	0.76039225	4.306216	0.5384	1
44892903-44892905	1	0	0.76039225	-1.3147501	4.306216	0.5384	1
22919003-22919005	1	0	0.76039225	-1.3147501	4.306216	0.5383	1
24423504-24423506	1	0	0.76039225	-1.3147501	4.306216	0.5383	1
27679803-27679806	1	0	0.76039225	-1.3147501	4.306216	0.5383	1
44176504-44176505	1	0	0.76039225	-1.3147501	4.306216	0.5383	1
23602903-23602906	1	0	0.76039225	-1.3147501	4.306216	0.5382	1
26570204-26570206	1	0	0.76039225	-1.3147501	4.306216	0.5382	1
45759704-45759705	1	0	0.76039225	-1.3147501	4.306216	0.5382	1
23921803-23921807	1	1	0.76039225	0.76039225	0	0.5382	0
45840503-45840504	1	1	0.76039225	0.76039225	0	0.5382	0
48133904-48133903	1	1	0.76039225	0.76039225	0	0.5382	0
24106205-24106204	1	0	-1.3147501	0.76039225	4.306216	0.538	1
28334904-28334905	1	0	0.76039225	-1.3147501	4.306216	0.538	1
15351904-15351903	1	1	0.76039225	0.76039225	0	0.538	0
44699003-44699004	1	1	0.76039225	0.76039225	0	0.538	0
48265004-48265003	1	1	0.76039225	0.76039225	0	0.538	0
23532105-23532104	1	0	-1.3147501	0.76039225	4.306216	0.5379	1
29478704-29478706	1	0	0.76039225	-1.3147501	4.306216	0.5378	1
43552504-43552506	1	0	0.76039225	-1.3147501	4.306216	0.5378	1
48986604-48986603	1	1	0.76039225	0.76039225	0	0.5378	0
21832303-21832305	1	0	0.76039225	-1.3147501	4.306216	0.5377	1
45919304-45919306	1	0	0.76039225	-1.3147501	4.306216	0.5377	1
14647706-14647707	1	0	-1.3147501	0.76039225	4.306216	0.5376	1
45360604-45360603	1	1	0.76039225	0.76039225	0	0.5376	0
51719803-51719804	1	1	0.76039225	0.76039225	0	0.5376	0
42158908-42158905	1	0	0.76039225	-1.3147501	4.306216	0.5375	1
40473803-40473804	1	1	0.76039225	0.76039225	0	0.5375	0
14057003-14057004	1	1	0.76039225	0.76039225	0	0.5374	0
26566104-26566107	1	1	0.76039225	0.76039225	0	0.5374	0
26162805-26162804	1	0	-1.3147501	0.76039225	4.306216	0.5373	1
43131304-43131305	1	0	0.76039225	-1.3147501	4.306216	0.5373	1
48778603-48778605	1	0	0.76039225	-1.3147501	4.306216	0.5372	1
22934007-22934003	1	1	0.76039225	0.76039225	0	0.5372	0
23856903-23856904	1	1	0.76039225	0.76039225	0	0.5372	0
25001003-25001007	1	1	0.76039225	0.76039225	0	0.5372	0
45994303-45994304	1	1	0.76039225	0.76039225	0	0.5372	0
22738305-22738307	1	0	-1.3147501	0.76039225	4.306216	0.5371	1
47995803-47995805	1	0	0.76039225	-1.3147501	4.306216	0.5371	1
22133203-22133204	1	1	0.76039225	0.76039225	0	0.5371	0
46437203-46437204	1	1	0.76039225	0.76039225	0	0.5371	0
53282205-53282204	1	0	-1.3147501	0.76039225	4.306216	0.537	1
22119803-22119805	1	0	0.76039225	-1.3147501	4.306216	0.5369	1
29240203-29240206	1	0	0.76039225	-1.3147501	4.306216	0.5369	1
45128906-45128904	1	0	-1.3147501	0.76039225	4.306216	0.5369	1
21515403-21515404	1	1	0.76039225	0.76039225	0	0.5369	0
45692204-45692203	1	1	0.76039225	0.76039225	0	0.5369	0
42475204-42475203	1	1	0.76039225	0.76039225	0	0.5368	0
40155705-40155703	1	0	-1.3147501	0.76039225	4.306216	0.5367	1
42077203-42077205	1	0	0.76039225	-1.3147501	4.306216	0.5367	1
42077204-42077205	1	0	0.76039225	-1.3147501	4.306216	0.5367	1
44582403-44582406	1	0	0.76039225	-1.3147501	4.306216	0.5367	1
46395004-46395005	1	0	0.76039225	-1.3147501	4.306216	0.5367	1
47306405-47306404	1	0	-1.3147501	0.76039225	4.306216	0.5367	1
47566204-47566205	1	0	0.76039225	-1.3147501	4.306216	0.5367	1
10289703-10289707	1	1	0.76039225	0.76039225	0	0.5367	0
24495803-24495804	1	1	0.76039225	0.76039225	0	0.5367	0
49994507-49994505	1	0	0.76039225	-1.3147501	4.306216	0.5366	1
49699503-49699507	1	1	0.76039225	0.76039225	0	0.5366	0
48456404-48456405	1	0	0.76039225	-1.3147501	4.306216	0.5365	1
12643005-12643004	1	0	-1.3147501	0.76039225	4.306216	0.5364	1
24596103-24596105	1	0	0.76039225	-1.3147501	4.306216	0.5364	1
46092804-46092805	1	0	0.76039225	-1.3147501	4.306216	0.5363	1
50987203-50987205	1	0	0.76039225	-1.3147501	4.306216	0.5363	1
45207103-45207104	1	1	0.76039225	0.76039225	0	0.5363	0
26116103-26116105	1	0	0.76039225	-1.3147501	4.306216	0.5362	1
23644403-23644404	1	1	0.76039225	0.76039225	0	0.5362	0
24468903-24468904	1	1	0.76039225	0.76039225	0	0.5362	0
43196805-43196803	1	0	-1.3147501	0.76039225	4.306216	0.5361	1
22934007-22934004	1	1	0.76039225	0.76039225	0	0.5361	0
20117603-20117605	1	0	0.76039225	-1.3147501	4.306216	0.536	1
22991303-22991305	1	0	0.76039225	-1.3147501	4.306216	0.536	1
28317803-28317805	1	0	0.76039225	-1.3147501	4.306216	0.536	1
41807704-41807705	1	0	0.76039225	-1.3147501	4.306216	0.536	1
18364103-18364104	1	1	0.76039225	0.76039225	0	0.536	0
26700403-26700404	1	1	0.76039225	0.76039225	0	0.536	0
47105804-47105803	1	1	0.76039225	0.76039225	0	0.536	0
17776403-17776404	1	1	0.76039225	0.76039225	0	0.5359	0
18737003-18737008	1	1	0.76039225	0.76039225	0	0.5359	0
27679803-27679804	1	1	0.76039225	0.76039225	0	0.5359	0
42158903-42158907	1	1	0.76039225	0.76039225	0	0.5359	0
40340203-40340205	1	0	0.76039225	-1.3147501	4.306216	0.5358	1
43233405-43233404	1	0	-1.3147501	0.76039225	4.306216	0.5358	1
19569303-19569305	1	0	0.76039225	-1.3147501	4.306216	0.5357	1
46840203-46840205	1	0	0.76039225	-1.3147501	4.306216	0.5357	1
42052004-42052003	1	1	0.76039225	0.76039225	0	0.5356	0
42814603-42814607	1	1	0.76039225	0.76039225	0	0.5356	0
47354903-47354904	1	1	0.76039225	0.76039225	0	0.5356	0
27276504-27276506	1	0	0.76039225	-1.3147501	4.306216	0.5355	1
41952304-41952305	1	0	0.76039225	-1.3147501	4.306216	0.5355	1
45128905-45128904	1	0	-1.3147501	0.76039225	4.306216	0.5355	1
13851803-13851804	1	1	0.76039225	0.76039225	0	0.5355	0
11434103-11434105	1	0	0.76039225	-1.3147501	4.306216	0.5354	1
14654803-14654805	1	0	0.76039225	-1.3147501	4.306216	0.5353	1
40205204-40205205	1	0	0.76039225	-1.3147501	4.306216	0.5353	1
40349805-40349804	1	0	-1.3147501	0.76039225	4.306216	0.5353	1
48778604-48778605	1	0	0.76039225	-1.3147501	4.306216	0.5353	1
47076103-47076104	1	1	0.76039225	0.76039225	0	0.5353	0
23805603-23805605	1	0	0.76039225	-1.3147501	4.306216	0.5352	1
27775304-27775305	1	0	0.76039225	-1.3147501	4.306216	0.5352	1
20137104-20137105	1	0	0.76039225	-1.3147501	4.306216	0.5351	1
44268804-44268805	1	0	0.76039225	-1.3147501	4.306216	0.5351	1
45541603-45541605	1	0	0.76039225	-1.3147501	4.306216	0.5351	1
44155008-44155004	1	1	0.76039225	0.76039225	0	0.5351	0
45676504-45676503	1	1	0.76039225	0.76039225	0	0.5351	0
20449904-20449905	1	0	0.76039225	-1.3147501	4.306216	0.535	1
47791203-47791205	1	0	0.76039225	-1.3147501	4.306216	0.535	1
46505903-46505904	1	1	0.76039225	0.76039225	0	0.535	0
47291604-47291603	1	1	0.76039225	0.76039225	0	0.535	0
16503003-16503005	1	0	0.76039225	-1.3147501	4.306216	0.5349	1
40094705-40094707	1	0	-1.3147501	0.76039225	4.306216	0.5349	1
41305205-41305204	1	0	-1.3147501	0.76039225	4.306216	0.5348	1
47203004-47203005	1	0	0.76039225	-1.3147501	4.306216	0.5348	1
15820904-15820907	1	1	0.76039225	0.76039225	0	0.5348	0
22862304-22862303	1	1	0.76039225	0.76039225	0	0.5348	0
41442703-41442704	1	1	0.76039225	0.76039225	0	0.5348	0
45661804-45661805	1	0	0.76039225	-1.3147501	4.306216	0.5347	1
40565603-40565604	1	1	0.76039225	0.76039225	0	0.5347	0
45433903-45433904	1	1	0.76039225	0.76039225	0	0.5347	0
40155705-40155704	1	0	-1.3147501	0.76039225	4.306216	0.5346	1
47009505-47009503	1	0	-1.3147501	0.76039225	4.306216	0.5346	1
13120004-13120003	1	1	0.76039225	0.76039225	0	0.5346	0
10103603-10103604	1	1	0.76039225	0.76039225	0	0.5345	0
42662803-42662805	1	0	0.76039225	-1.3147501	4.306216	0.5344	1
42853303-42853304	1	1	0.76039225	0.76039225	0	0.5344	0
43199004-43199007	1	1	0.76039225	0.76039225	0	0.5344	0
20531206-20531203	1	0	-1.3147501	0.76039225	4.306216	0.5343	1
47388904-47388905	1	0	0.76039225	-1.3147501	4.306216	0.5343	1
41601004-41601006	1	0	0.76039225	-1.3147501	4.306216	0.5342	1
15468104-15468103	1	1	0.76039225	0.76039225	0	0.5342	0
24415803-24415804	1	1	0.76039225	0.76039225	0	0.5342	0
45193804-45193803	1	1	0.76039225	0.76039225	0	0.5342	0
23553803-23553805	1	0	0.76039225	-1.3147501	4.306216	0.5341	1
23912703-23912705	1	0	0.76039225	-1.3147501	4.306216	0.5341	1
44875104-44875105	1	0	0.76039225	-1.3147501	4.306216	0.5341	1
14244504-14244505	1	0	0.76039225	-1.3147501	4.306216	0.534	1
48785104-48785105	1	0	0.76039225	-1.3147501	4.306216	0.534	1
49282204-49282206	1	0	0.76039225	-1.3147501	4.306216	0.534	1
13726006-13726003	1	0	-1.3147501	0.76039225	4.306216	0.5339	1
44960204-44960206	1	0	0.76039225	-1.3147501	4.306216	0.5339	1
47089603-47089605	1	0	0.76039225	-1.3147501	4.306216	0.5339	1
21634307-21634304	1	1	0.76039225	0.76039225	0	0.5339	0
40203304-40203303	1	1	0.76039225	0.76039225	0	0.5339	0
56906804-56906803	1	1	0.76039225	0.76039225	0	0.5339	0
24788704-24788705	1	0	0.76039225	-1.3147501	4.306216	0.5338	1
43265304-43265305	1	0	0.76039225	-1.3147501	4.306216	0.5338	1
29985003-29985004	1	1	0.76039225	0.76039225	0	0.5338	0
27652305-27652303	1	0	-1.3147501	0.76039225	4.306216	0.5337	1
49413503-49413505	1	0	0.76039225	-1.3147501	4.306216	0.5337	1
28893503-28893504	1	1	0.76039225	0.76039225	0	0.5337	0
47950003-47950004	1	1	0.76039225	0.76039225	0	0.5337	0
20531206-20531204	1	0	-1.3147501	0.76039225	4.306216	0.5335	1
15061404-15061407	1	1	0.76039225	0.76039225	0	0.5335	0
24106204-24106203	1	1	0.76039225	0.76039225	0	0.5334	0
20008104-20008105	1	0	0.76039225	-1.3147501	4.306216	0.5332	1
48574003-48574005	1	0	0.76039225	-1.3147501	4.306216	0.5332	1
10154504-10154503	1	1	0.76039225	0.76039225	0	0.5332	0
17886504-17886503	1	1	0.76039225	0.76039225	0	0.5331	0
48282403-48282404	1	1	0.76039225	0.76039225	0	0.5331	0
14718203-14718205	1	0	0.76039225	-1.3147501	4.306216	0.533	1
41772204-41772205	1	0	0.76039225	-1.3147501	4.306216	0.533	1
46029103-46029106	1	0	0.76039225	-1.3147501	4.306216	0.533	1
49866304-49866303	1	1	0.76039225	0.76039225	0	0.533	0
10842304-10842305	1	0	0.76039225	-1.3147501	4.306216	0.5329	1
27908903-27908904	1	1	0.76039225	0.76039225	0	0.5329	0
41037004-41037003	1	1	0.76039225	0.76039225	0	0.5329	0
19693703-19693704	1	1	0.76039225	0.76039225	0	0.5328	0
23273903-23273904	1	1	0.76039225	0.76039225	0	0.5328	0
23611903-23611904	1	1	0.76039225	0.76039225	0	0.5328	0
41796504-41796503	1	1	0.76039225	0.76039225	0	0.5328	0
44608504-44608507	1	1	0.76039225	0.76039225	0	0.5328	0
20117604-20117605	1	0	0.76039225	-1.3147501	4.306216	0.5327	1
27852505-27852504	1	0	-1.3147501	0.76039225	4.306216	0.5327	1
43282403-43282405	1	0	0.76039225	-1.3147501	4.306216	0.5327	1
46154603-46154605	1	0	0.76039225	-1.3147501	4.306216	0.5327	1
49573303-49573306	1	0	0.76039225	-1.3147501	4.306216	0.5327	1
28593303-28593304	1	1	0.76039225	0.76039225	0	0.5327	0
44226403-44226404	1	1	0.76039225	0.76039225	0	0.5327	0
42018503-42018505	1	0	0.76039225	-1.3147501	4.306216	0.5326	1
29979403-29979404	1	1	0.76039225	0.76039225	0	0.5326	0
45919303-45919304	1	1	0.76039225	0.76039225	0	0.5326	0
47354903-47354905	1	0	0.76039225	-1.3147501	4.306216	0.5325	1
41442703-41442707	1	1	0.76039225	0.76039225	0	0.5325	0
41965904-41965907	1	1	0.76039225	0.76039225	0	0.5325	0
42825503-42825504	1	1	0.76039225	0.76039225	0	0.5325	0
18364104-18364105	1	0	0.76039225	-1.3147501	4.306216	0.5324	1
18850103-18850106	1	0	0.76039225	-1.3147501	4.306216	0.5324	1
22916203-22916206	1	0	0.76039225	-1.3147501	4.306216	0.5324	1
49360306-49360304	1	0	-1.3147501	0.76039225	4.306216	0.5323	1
24863103-24863107	1	1	0.76039225	0.76039225	0	0.5322	0
27268303-27268305	1	0	0.76039225	-1.3147501	4.306216	0.5321	1
46692304-46692305	1	0	0.76039225	-1.3147501	4.306216	0.5321	1
47584903-47584905	1	0	0.76039225	-1.3147501	4.306216	0.5321	1
49555203-49555205	1	0	0.76039225	-1.3147501	4.306216	0.5321	1
26271904-26271903	1	1	0.76039225	0.76039225	0	0.5321	0
41601003-41601004	1	1	0.76039225	0.76039225	0	0.5321	0
29879405-29879404	1	0	-1.3147501	0.76039225	4.306216	0.532	1
19778103-19778104	1	1	0.76039225	0.76039225	0	0.532	0
24881103-24881104	1	1	0.76039225	0.76039225	0	0.532	0
42907203-42907204	1	1	0.76039225	0.76039225	0	0.532	0
48096406-48096403	1	0	-1.3147501	0.76039225	4.306216	0.5319	1
18480003-18480004	1	1	0.76039225	0.76039225	0	0.5319	0
53198503-53198504	1	1	0.76039225	0.76039225	0	0.5319	0
53655003-53655004	1	1	0.76039225	0.76039225	0	0.5318	0
11082203-11082205	1	0	0.76039225	-1.3147501	4.306216	0.5317	1
21186204-21186205	1	0	0.76039225	-1.3147501	4.306216	0.5317	1
42044404-42044405	1	0	0.76039225	-1.3147501	4.306216	0.5317	1
29980504-29980507	1	1	0.76039225	0.76039225	0	0.5317	0
46752903-46752904	1	1	0.76039225	0.76039225	0	0.5317	0
20736006-20736003	1	0	-1.3147501	0.76039225	4.306216	0.5316	1
20272304-20272303	1	1	0.76039225	0.76039225	0	0.5316	0
40518104-40518105	1	0	0.76039225	-1.3147501	4.306216	0.5315	1
20225403-20225405	1	0	0.76039225	-1.3147501	4.306216	0.5314	1
23826404-23826405	1	0	0.76039225	-1.3147501	4.306216	0.5314	1
43821503-43821506	1	0	0.76039225	-1.3147501	4.306216	0.5314	1
58200203-58200205	1	0	0.76039225	-1.3147501	4.306216	0.5314	1
43741903-43741906	1	0	0.76039225	-1.3147501	4.306216	0.5313	1
28886503-28886504	1	1	0.76039225	0.76039225	0	0.5313	0
29258403-29258406	1	0	0.76039225	-1.3147501	4.306216	0.5312	1
42158904-42158905	1	0	0.76039225	-1.3147501	4.306216	0.5312	1
47839103-47839106	1	0	0.76039225	-1.3147501	4.306216	0.5312	1
20982703-20982704	1	1	0.76039225	0.76039225	0	0.5312	0
27298203-27298204	1	1	0.76039225	0.76039225	0	0.5312	0
29281004-29281005	1	0	0.76039225	-1.3147501	4.306216	0.5311	1
41601003-41601006	1	0	0.76039225	-1.3147501	4.306216	0.531	1
17372004-17372003	1	1	0.76039225	0.76039225	0	0.531	0
20647807-20647803	1	1	0.76039225	0.76039225	0	0.531	0
26824903-26824904	1	1	0.76039225	0.76039225	0	0.531	0
42158908-42158907	1	1	0.76039225	0.76039225	0	0.531	0
46840303-46840304	1	1	0.76039225	0.76039225	0	0.531	0
24609104-24609105	1	0	0.76039225	-1.3147501	4.306216	0.5309	1
27396004-27396006	1	0	0.76039225	-1.3147501	4.306216	0.5309	1
26355203-26355204	1	1	0.76039225	0.76039225	0	0.5309	0
29379903-29379905	1	0	0.76039225	-1.3147501	4.306216	0.5308	1
42776503-42776506	1	0	0.76039225	-1.3147501	4.306216	0.5308	1
20540103-20540105	1	0	0.76039225	-1.3147501	4.306216	0.5307	1
43377807-43377803	1	1	0.76039225	0.76039225	0	0.5307	0
26036703-26036704	1	1	0.76039225	0.76039225	0	0.5306	0
21156703-21156705	1	0	0.76039225	-1.3147501	4.306216	0.5305	1
41075704-41075705	1	0	0.76039225	-1.3147501	4.306216	0.5305	1
23553803-23553804	1	1	0.76039225	0.76039225	0	0.5305	0
21661304-21661305	1	0	0.76039225	-1.3147501	4.306216	0.5304	1
23611904-23611905	1	0	0.76039225	-1.3147501	4.306216	0.5304	1
49291004-49291005	1	0	0.76039225	-1.3147501	4.306216	0.5304	1
29398504-29398503	1	1	0.76039225	0.76039225	0	0.5304	0
29340904-29340905	1	0	0.76039225	-1.3147501	4.306216	0.5303	1
46625203-46625206	1	0	0.76039225	-1.3147501	4.306216	0.5303	1
46840203-46840206	1	0	0.76039225	-1.3147501	4.306216	0.5303	1
41193105-41193103	1	0	-1.3147501	0.76039225	4.306216	0.5302	1
51719805-51719804	1	0	-1.3147501	0.76039225	4.306216	0.5302	1
28598103-28598104	1	1	0.76039225	0.76039225	0	0.5302	0
41193104-41193103	1	1	0.76039225	0.76039225	0	0.5302	0
21320404-21320405	1	0	0.76039225	-1.3147501	4.306216	0.5301	1
44806103-44806106	1	0	0.76039225	-1.3147501	4.306216	0.5301	1
47439604-47439605	1	0	0.76039225	-1.3147501	4.306216	0.5301	1
48720806-48720804	1	0	-1.3147501	0.76039225	4.306216	0.5301	1
22738304-22738307	1	1	0.76039225	0.76039225	0	0.5301	0
24800403-24800404	1	1	0.76039225	0.76039225	0	0.5301	0
49713904-49713906	1	0	0.76039225	-1.3147501	4.306216	0.53	1
43131304-43131306	1	0	0.76039225	-1.3147501	4.306216	0.5299	1
49998903-49998904	1	1	0.76039225	0.76039225	0	0.5299	0
43374303-43374305	1	0	0.76039225	-1.3147501	4.306216	0.5298	1
49218204-49218205	1	0	0.76039225	-1.3147501	4.306216	0.5298	1
15351904-15351907	1	1	0.76039225	0.76039225	0	0.5298	0
26355204-26355205	1	0	0.76039225	-1.3147501	4.306216	0.5297	1
26535703-26535705	1	0	0.76039225	-1.3147501	4.306216	0.5297	1
12949703-12949704	1	1	0.76039225	0.76039225	0	0.5297	0
43287404-43287403	1	1	0.76039225	0.76039225	0	0.5297	0
24386405-24386403	1	0	-1.3147501	0.76039225	4.306216	0.5296	1
27388503-27388505	1	0	0.76039225	-1.3147501	4.306216	0.5296	1
26473104-26473107	1	1	0.76039225	0.76039225	0	0.5296	0
42901403-42901404	1	1	0.76039225	0.76039225	0	0.5296	0
44875103-44875104	1	1	0.76039225	0.76039225	0	0.5296	0
27417803-27417805	1	0	0.76039225	-1.3147501	4.306216	0.5295	1
28670805-28670803	1	0	-1.3147501	0.76039225	4.306216	0.5295	1
17231404-17231405	1	0	0.76039225	-1.3147501	4.306216	0.5294	1
18675305-18675303	1	0	-1.3147501	0.76039225	4.306216	0.5294	1
42405405-42405403	1	0	-1.3147501	0.76039225	4.306216	0.5294	1
22683904-22683905	1	0	0.76039225	-1.3147501	4.306216	0.5293	1
41453703-41453705	1	0	0.76039225	-1.3147501	4.306216	0.5293	1
43941605-43941604	1	0	-1.3147501	0.76039225	4.306216	0.5293	1
49284503-49284505	1	0	0.76039225	-1.3147501	4.306216	0.5293	1
49675304-49675305	1	0	0.76039225	-1.3147501	4.306216	0.5293	1
23370903-23370904	1	1	0.76039225	0.76039225	0	0.5293	0
20295604-20295605	1	0	0.76039225	-1.3147501	4.306216	0.5292	1
16860603-16860605	1	0	0.76039225	-1.3147501	4.306216	0.5291	1
23660603-23660605	1	0	0.76039225	-1.3147501	4.306216	0.5291	1
23691004-23691005	1	0	0.76039225	-1.3147501	4.306216	0.5291	1
48246004-48246005	1	0	0.76039225	-1.3147501	4.306216	0.5291	1
55577005-55577004	1	0	-1.3147501	0.76039225	4.306216	0.5291	1
23739706-23739703	1	0	-1.3147501	0.76039225	4.306216	0.529	1
23113704-23113703	1	1	0.76039225	0.76039225	0	0.529	0
44057803-44057804	1	1	0.76039225	0.76039225	0	0.5289	0
57086204-57086203	1	1	0.76039225	0.76039225	0	0.5289	0
27113603-27113605	1	0	0.76039225	-1.3147501	4.306216	0.5288	1
49544904-49544905	1	0	0.76039225	-1.3147501	4.306216	0.5288	1
49798103-49798106	1	0	0.76039225	-1.3147501	4.306216	0.5288	1
25514803-25514804	1	1	0.76039225	0.76039225	0	0.5288	0
25901803-25901804	1	1	0.76039225	0.76039225	0	0.5288	0
24912203-24912206	1	0	0.76039225	-1.3147501	4.306216	0.5287	1
26915906-26915903	1	0	-1.3147501	0.76039225	4.306216	0.5287	1
40705904-40705905	1	0	0.76039225	-1.3147501	4.306216	0.5285	1
47950004-47950006	1	0	0.76039225	-1.3147501	4.306216	0.5285	1
15034503-15034505	1	0	0.76039225	-1.3147501	4.306216	0.5284	1
22122303-22122305	1	0	0.76039225	-1.3147501	4.306216	0.5284	1
23619204-23619203	1	1	0.76039225	0.76039225	0	0.5284	0
27791903-27791904	1	1	0.76039225	0.76039225	0	0.5284	0
16176103-16176105	1	0	0.76039225	-1.3147501	4.306216	0.5283	1
47705206-47705203	1	0	-1.3147501	0.76039225	4.306216	0.5283	1
23826405-23826403	1	0	-1.3147501	0.76039225	4.306216	0.5282	1
43918403-43918407	1	1	0.76039225	0.76039225	0	0.5282	0
41238004-41238005	1	0	0.76039225	-1.3147501	4.306216	0.5281	1
47593504-47593505	1	0	0.76039225	-1.3147501	4.306216	0.5281	1
42674003-42674005	1	0	0.76039225	-1.3147501	4.306216	0.528	1
44609803-44609805	1	0	0.76039225	-1.3147501	4.306216	0.528	1
45966204-45966205	1	0	0.76039225	-1.3147501	4.306216	0.528	1
49673704-49673705	1	0	0.76039225	-1.3147501	4.306216	0.528	1
44609804-44609803	1	1	0.76039225	0.76039225	0	0.5279	0
14110403-14110406	1	0	0.76039225	-1.3147501	4.306216	0.5278	1
40800703-40800705	1	0	0.76039225	-1.3147501	4.306216	0.5278	1
47269803-47269806	1	0	0.76039225	-1.3147501	4.306216	0.5278	1
48443003-48443005	1	0	0.76039225	-1.3147501	4.306216	0.5278	1
48592203-48592205	1	0	0.76039225	-1.3147501	4.306216	0.5278	1
23660603-23660604	1	1	0.76039225	0.76039225	0	0.5278	0
41994804-41994803	1	1	0.76039225	0.76039225	0	0.5278	0
49673703-49673704	1	1	0.76039225	0.76039225	0	0.5278	0
21320403-21320406	1	0	0.76039225	-1.3147501	4.306216	0.5277	1
23371003-23371005	1	0	0.76039225	-1.3147501	4.306216	0.5277	1
24517503-24517505	1	0	0.76039225	-1.3147501	4.306216	0.5277	1
29035004-29035005	1	0	0.76039225	-1.3147501	4.306216	0.5277	1
48795403-48795405	1	0	0.76039225	-1.3147501	4.306216	0.5277	1
49374205-49374204	1	0	-1.3147501	0.76039225	4.306216	0.5277	1
29398704-29398703	1	1	0.76039225	0.76039225	0	0.5277	0
44155003-44155004	1	1	0.76039225	0.76039225	0	0.5277	0
10103604-10103606	1	0	0.76039225	-1.3147501	4.306216	0.5276	1
41762106-41762104	1	0	-1.3147501	0.76039225	4.306216	0.5276	1
46773103-46773105	1	0	0.76039225	-1.3147501	4.306216	0.5276	1
14155803-14155804	1	1	0.76039225	0.76039225	0	0.5276	0
24609103-24609105	1	0	0.76039225	-1.3147501	4.306216	0.5275	1
26517305-26517304	1	0	-1.3147501	0.76039225	4.306216	0.5273	1
42052003-42052005	1	0	0.76039225	-1.3147501	4.306216	0.5273	1
26473103-26473104	1	1	0.76039225	0.76039225	0	0.5273	0
22046703-22046705	1	0	0.76039225	-1.3147501	4.306216	0.5272	1
25100505-25100504	1	0	-1.3147501	0.76039225	4.306216	0.5272	1
22667703-22667704	1	1	0.76039225	0.76039225	0	0.5271	0
41410303-41410304	1	1	0.76039225	0.76039225	0	0.5271	0
28580603-28580604	1	1	0.76039225	0.76039225	0	0.527	0
40737603-40737604	1	1	0.76039225	0.76039225	0	0.527	0
22667705-22667703	1	0	-1.3147501	0.76039225	4.306216	0.5269	1
28879204-28879203	1	1	0.76039225	0.76039225	0	0.5269	0
14647706-14647704	1	0	-1.3147501	0.76039225	4.306216	0.5268	1
47043603-47043604	1	1	0.76039225	0.76039225	0	0.5268	0
13520103-13520105	1	0	0.76039225	-1.3147501	4.306216	0.5267	1
23691003-23691006	1	0	0.76039225	-1.3147501	4.306216	0.5267	1
24447704-24447705	1	0	0.76039225	-1.3147501	4.306216	0.5267	1
49563304-49563305	1	0	0.76039225	-1.3147501	4.306216	0.5267	1
42092003-42092006	1	0	0.76039225	-1.3147501	4.306216	0.5266	1
43634405-43634404	1	0	-1.3147501	0.76039225	4.306216	0.5266	1
44226403-44226405	1	0	0.76039225	-1.3147501	4.306216	0.5266	1
15381904-15381905	1	0	0.76039225	-1.3147501	4.306216	0.5265	1
40416203-40416205	1	0	0.76039225	-1.3147501	4.306216	0.5265	1
40773604-40773606	1	0	0.76039225	-1.3147501	4.306216	0.5265	1
52311107-52311104	1	1	0.76039225	0.76039225	0	0.5265	0
48778603-48778606	1	0	0.76039225	-1.3147501	4.306216	0.5264	1
42545803-42545805	1	0	0.76039225	-1.3147501	4.306216	0.5263	1
47384403-47384405	1	0	0.76039225	-1.3147501	4.306216	0.5263	1
24619903-24619904	1	1	0.76039225	0.76039225	0	0.5263	0
29258407-29258403	1	1	0.76039225	0.76039225	0	0.5263	0
27113604-27113606	1	0	0.76039225	-1.3147501	4.306216	0.5262	1
21186203-21186204	1	1	0.76039225	0.76039225	0	0.5262	0
27679804-27679808	1	1	0.76039225	0.76039225	0	0.5262	0
46851003-46851004	1	1	0.76039225	0.76039225	0	0.5262	0
27041404-27041405	1	0	0.76039225	-1.3147501	4.306216	0.5261	1
45155504-45155505	1	0	0.76039225	-1.3147501	4.306216	0.5261	1
42255703-42255705	1	0	0.76039225	-1.3147501	4.306216	0.526	1
45003404-45003405	1	0	0.76039225	-1.3147501	4.306216	0.526	1
26036704-26036705	1	0	0.76039225	-1.3147501	4.306216	0.5259	1
28291603-28291605	1	0	0.76039225	-1.3147501	4.306216	0.5259	1
44623606-44623604	1	0	-1.3147501	0.76039225	4.306216	0.5259	1
44768904-44768905	1	0	0.76039225	-1.3147501	4.306216	0.5259	1
24464203-24464204	1	1	0.76039225	0.76039225	0	0.5259	0
47335805-47335804	1	0	-1.3147501	0.76039225	4.306216	0.5258	1
20893203-20893206	1	0	0.76039225	-1.3147501	4.306216	0.5257	1
24183803-24183805	1	0	0.76039225	-1.3147501	4.306216	0.5257	1
48368205-48368204	1	0	-1.3147501	0.76039225	4.306216	0.5257	1
48841908-48841907	1	1	0.76039225	0.76039225	0	0.5257	0
20488106-20488104	1	0	-1.3147501	0.76039225	4.306216	0.5256	1
24863103-24863105	1	0	0.76039225	-1.3147501	4.306216	0.5256	1
27265603-27265604	1	1	0.76039225	0.76039225	0	0.5256	0
47566203-47566204	1	1	0.76039225	0.76039225	0	0.5256	0
57805703-57805704	1	1	0.76039225	0.76039225	0	0.5256	0
15381903-15381905	1	0	0.76039225	-1.3147501	4.306216	0.5255	1
12033903-12033905	1	0	0.76039225	-1.3147501	4.306216	0.5254	1
22035403-22035405	1	0	0.76039225	-1.3147501	4.306216	0.5254	1
40901904-40901905	1	0	0.76039225	-1.3147501	4.306216	0.5254	1
25318403-25318405	1	0	0.76039225	-1.3147501	4.306216	0.5253	1
28990804-28990805	1	0	0.76039225	-1.3147501	4.306216	0.5253	1
29252903-29252905	1	0	0.76039225	-1.3147501	4.306216	0.5253	1
25056704-25056705	1	0	0.76039225	-1.3147501	4.306216	0.5252	1
27261603-27261606	1	0	0.76039225	-1.3147501	4.306216	0.5252	1
48881405-48881404	1	0	-1.3147501	0.76039225	4.306216	0.5252	1
27388504-27388505	1	0	0.76039225	-1.3147501	4.306216	0.5251	1
42288604-42288605	1	0	0.76039225	-1.3147501	4.306216	0.5251	1
49675303-49675304	1	1	0.76039225	0.76039225	0	0.5251	0
13701205-13701204	1	0	-1.3147501	0.76039225	4.306216	0.525	1
20077604-20077606	1	0	0.76039225	-1.3147501	4.306216	0.525	1
21907304-21907305	1	0	0.76039225	-1.3147501	4.306216	0.525	1
24297403-24297405	1	0	0.76039225	-1.3147501	4.306216	0.525	1
28740904-28740906	1	0	0.76039225	-1.3147501	4.306216	0.525	1
41635203-41635205	1	0	0.76039225	-1.3147501	4.306216	0.525	1
44608504-44608503	1	1	0.76039225	0.76039225	0	0.525	0
20411205-20411204	1	0	-1.3147501	0.76039225	4.306216	0.5249	1
48750804-48750805	1	0	0.76039225	-1.3147501	4.306216	0.5249	1
42548003-42548004	1	1	0.76039225	0.76039225	0	0.5248	0
27631603-27631605	1	0	0.76039225	-1.3147501	4.306216	0.5247	1
41007704-41007703	1	1	0.76039225	0.76039225	0	0.5247	0
23123404-23123405	1	0	0.76039225	-1.3147501	4.306216	0.5246	1
27657804-27657805	1	0	0.76039225	-1.3147501	4.306216	0.5246	1
47315103-47315105	1	0	0.76039225	-1.3147501	4.306216	0.5246	1
49148603-49148605	1	0	0.76039225	-1.3147501	4.306216	0.5246	1
49573304-49573306	1	0	0.76039225	-1.3147501	4.306216	0.5246	1
26288303-26288304	1	1	0.76039225	0.76039225	0	0.5246	0
27525103-27525106	1	0	0.76039225	-1.3147501	4.306216	0.5245	1
42460404-42460406	1	0	0.76039225	-1.3147501	4.306216	0.5245	1
49055904-49055903	1	1	0.76039225	0.76039225	0	0.5245	0
40322604-40322606	1	0	0.76039225	-1.3147501	4.306216	0.5244	1
46722604-46722605	1	0	0.76039225	-1.3147501	4.306216	0.5244	1
15747505-15747504	1	0	-1.3147501	0.76039225	4.306216	0.5243	1
17153703-17153705	1	0	0.76039225	-1.3147501	4.306216	0.5243	1
48265003-48265006	1	0	0.76039225	-1.3147501	4.306216	0.5243	1
21903103-21903107	1	1	0.76039225	0.76039225	0	0.5243	0
13701203-13701205	1	0	0.76039225	-1.3147501	4.306216	0.5242	1
41694704-41694705	1	0	0.76039225	-1.3147501	4.306216	0.5242	1
22405303-22405305	1	0	0.76039225	-1.3147501	4.306216	0.5241	1
41329103-41329104	1	1	0.76039225	0.76039225	0	0.5241	0
21023103-21023105	1	0	0.76039225	-1.3147501	4.306216	0.524	1
26904903-26904905	1	0	0.76039225	-1.3147501	4.306216	0.524	1
40045303-40045306	1	0	0.76039225	-1.3147501	4.306216	0.524	1
47839104-47839106	1	0	0.76039225	-1.3147501	4.306216	0.5239	1
58286606-58286603	1	0	-1.3147501	0.76039225	4.306216	0.5239	1
16176107-16176105	1	0	0.76039225	-1.3147501	4.306216	0.5238	1
24757603-24757605	1	0	0.76039225	-1.3147501	4.306216	0.5238	1
41151903-41151905	1	0	0.76039225	-1.3147501	4.306216	0.5238	1
14377003-14377004	1	1	0.76039225	0.76039225	0	0.5238	0
44822704-44822703	1	1	0.76039225	0.76039225	0	0.5238	0
46154604-46154603	1	1	0.76039225	0.76039225	0	0.5238	0
42201603-42201605	1	0	0.76039225	-1.3147501	4.306216	0.5237	1
47500604-47500605	1	0	0.76039225	-1.3147501	4.306216	0.5237	1
42338004-42338003	1	1	0.76039225	0.76039225	0	0.5237	0
58670404-58670403	1	1	0.76039225	0.76039225	0	0.5237	0
24895903-24895905	1	0	0.76039225	-1.3147501	4.306216	0.5236	1
28886504-28886505	1	0	0.76039225	-1.3147501	4.306216	0.5236	1
14647705-14647703	1	0	-1.3147501	0.76039225	4.306216	0.5235	1
45496504-45496505	1	0	0.76039225	-1.3147501	4.306216	0.5235	1
41933707-41933703	1	1	0.76039225	0.76039225	0	0.5235	0
29129303-29129305	1	0	0.76039225	-1.3147501	4.306216	0.5233	1
48881405-48881403	1	0	-1.3147501	0.76039225	4.306216	0.5233	1
45688804-45688803	1	1	0.76039225	0.76039225	0	0.5233	0
56638007-56638008	1	1	0.76039225	0.76039225	0	0.5233	0
17776404-17776406	1	0	0.76039225	-1.3147501	4.306216	0.5232	1
20982704-20982705	1	0	0.76039225	-1.3147501	4.306216	0.5232	1
23366303-23366305	1	0	0.76039225	-1.3147501	4.306216	0.5232	1
23524003-23524005	1	0	0.76039225	-1.3147501	4.306216	0.5232	1
22937904-22937905	1	0	0.76039225	-1.3147501	4.306216	0.523	1
28243305-28243304	1	0	-1.3147501	0.76039225	4.306216	0.523	1
40117103-40117105	1	0	0.76039225	-1.3147501	4.306216	0.523	1
41998103-41998105	1	0	0.76039225	-1.3147501	4.306216	0.523	1
49928603-49928605	1	0	0.76039225	-1.3147501	4.306216	0.523	1
15614104-15614103	1	1	0.76039225	0.76039225	0	0.523	0
19243803-19243806	1	0	0.76039225	-1.3147501	4.306216	0.5229	1
45360603-45360605	1	0	0.76039225	-1.3147501	4.306216	0.5228	1
58705505-58705504	1	0	-1.3147501	0.76039225	4.306216	0.5228	1
24127903-24127904	1	1	0.76039225	0.76039225	0	0.5228	0
43651306-43651303	1	0	-1.3147501	0.76039225	4.306216	0.5227	1
49423504-49423505	1	0	0.76039225	-1.3147501	4.306216	0.5227	1
40473803-40473805	1	0	0.76039225	-1.3147501	4.306216	0.5226	1
41393804-41393803	1	1	0.76039225	0.76039225	0	0.5226	0
17908404-17908405	1	0	0.76039225	-1.3147501	4.306216	0.5225	1
14647707-14647704	1	1	0.76039225	0.76039225	0	0.5225	0
40665304-40665303	1	1	0.76039225	0.76039225	0	0.5225	0
42799303-42799304	1	1	0.76039225	0.76039225	0	0.5225	0
41762103-41762105	1	0	0.76039225	-1.3147501	4.306216	0.5224	1
46579203-46579204	1	1	0.76039225	0.76039225	0	0.5224	0
14647705-14647704	1	0	-1.3147501	0.76039225	4.306216	0.5223	1
23189203-23189204	1	1	0.76039225	0.76039225	0	0.5223	0
27875703-27875704	1	1	0.76039225	0.76039225	0	0.5223	0
43752105-43752103	1	0	-1.3147501	0.76039225	4.306216	0.5222	1
49436404-49436403	1	1	0.76039225	0.76039225	0	0.5222	0
15302004-15302003	1	1	0.76039225	0.76039225	0	0.5221	0
49798104-49798103	1	1	0.76039225	0.76039225	0	0.5221	0
27734703-27734706	1	0	0.76039225	-1.3147501	4.306216	0.522	1
41993105-41993104	1	0	-1.3147501	0.76039225	4.306216	0.522	1
43821503-43821505	1	0	0.76039225	-1.3147501	4.306216	0.522	1
48265004-48265006	1	0	0.76039225	-1.3147501	4.306216	0.522	1
45082404-45082406	1	0	0.76039225	-1.3147501	4.306216	0.5219	1
16673506-16673504	1	0	-1.3147501	0.76039225	4.306216	0.5218	1
20272304-20272305	1	0	0.76039225	-1.3147501	4.306216	0.5218	1
10905104-10905103	1	1	0.76039225	0.76039225	0	0.5218	0
13851804-13851805	1	0	0.76039225	-1.3147501	4.306216	0.5217	1
26205005-26205004	1	0	-1.3147501	0.76039225	4.306216	0.5217	1
42095803-42095806	1	0	0.76039225	-1.3147501	4.306216	0.5217	1
10585303-10585304	1	1	0.76039225	0.76039225	0	0.5216	0
45456003-45456004	1	1	0.76039225	0.76039225	0	0.5216	0
28419803-28419805	1	0	0.76039225	-1.3147501	4.306216	0.5214	1
42018503-42018504	1	1	0.76039225	0.76039225	0	0.5214	0
50070903-50070904	1	1	0.76039225	0.76039225	0	0.5214	0
20271503-20271506	1	0	0.76039225	-1.3147501	4.306216	0.5213	1
48648504-48648505	1	0	0.76039225	-1.3147501	4.306216	0.5213	1
26658803-26658804	1	1	0.76039225	0.76039225	0	0.5213	0
27908907-27908904	1	1	0.76039225	0.76039225	0	0.5213	0
45082404-45082403	1	1	0.76039225	0.76039225	0	0.5213	0
47825003-47825005	1	0	0.76039225	-1.3147501	4.306216	0.5212	1
28814804-28814803	1	1	0.76039225	0.76039225	0	0.5212	0
11094603-11094606	1	0	0.76039225	-1.3147501	4.306216	0.5211	1
49573304-49573305	1	0	0.76039225	-1.3147501	4.306216	0.5211	1
22782805-22782803	1	0	-1.3147501	0.76039225	4.306216	0.5209	1
49729304-49729305	1	0	0.76039225	-1.3147501	4.306216	0.5208	1
52404903-52404905	1	0	0.76039225	-1.3147501	4.306216	0.5208	1
45029804-45029803	1	1	0.76039225	0.76039225	0	0.5208	0
20271504-20271506	1	0	0.76039225	-1.3147501	4.306216	0.5207	1
29685504-29685505	1	0	0.76039225	-1.3147501	4.306216	0.5207	1
42288604-42288606	1	0	0.76039225	-1.3147501	4.306216	0.5207	1
44176503-44176505	1	0	0.76039225	-1.3147501	4.306216	0.5207	1
47960805-47960803	1	0	-1.3147501	0.76039225	4.306216	0.5205	1
24538904-24538903	1	1	0.76039225	0.76039225	0	0.5205	0
25805307-25805304	1	1	0.76039225	0.76039225	0	0.5205	0
23919806-23919804	1	0	-1.3147501	0.76039225	4.306216	0.5204	1
13153404-13153403	1	1	0.76039225	0.76039225	0	0.5204	0
27942403-27942404	1	1	0.76039225	0.76039225	0	0.5204	0
20206703-20206705	1	0	0.76039225	-1.3147501	4.306216	0.5203	1
25453004-25453005	1	0	0.76039225	-1.3147501	4.306216	0.5203	1
21634303-21634304	1	1	0.76039225	0.76039225	0	0.5203	0
25751303-25751305	1	0	0.76039225	-1.3147501	4.306216	0.5202	1
48756403-48756406	1	0	0.76039225	-1.3147501	4.306216	0.5202	1
15877703-15877705	1	0	0.76039225	-1.3147501	4.306216	0.5201	1
23611903-23611905	1	0	0.76039225	-1.3147501	4.306216	0.5201	1
29379903-29379906	1	0	0.76039225	-1.3147501	4.306216	0.5201	1
49101504-49101505	1	0	0.76039225	-1.3147501	4.306216	0.5201	1
26416004-26416003	1	1	0.76039225	0.76039225	0	0.5201	0
49866303-49866305	1	0	0.76039225	-1.3147501	4.306216	0.52	1
49101507-49101505	1	0	0.76039225	-1.3147501	4.306216	0.5199	1
23958303-23958305	1	0	0.76039225	-1.3147501	4.306216	0.5198	1
47076103-47076105	1	0	0.76039225	-1.3147501	4.306216	0.5198	1
55899803-55899805	1	0	0.76039225	-1.3147501	4.306216	0.5198	1
57086205-57086203	1	0	-1.3147501	0.76039225	4.306216	0.5198	1
14654804-14654803	1	1	0.76039225	0.76039225	0	0.5198	0
41399104-41399103	1	1	0.76039225	0.76039225	0	0.5198	0
23012904-23012905	1	0	0.76039225	-1.3147501	4.306216	0.5197	1
42911203-42911205	1	0	0.76039225	-1.3147501	4.306216	0.5197	1
44673504-44673505	1	0	0.76039225	-1.3147501	4.306216	0.5197	1
40205203-40205204	1	1	0.76039225	0.76039225	0	0.5197	0
29876704-29876705	1	0	0.76039225	-1.3147501	4.306216	0.5196	1
[truncated: 2,075 more rows]
