# Supplementary material for: Sibling method increases risk assessment estimates for type 1 diabetes
Source: PLoS One. 2017 May 16;12(5):e0176341. doi: 10.1371/journal.pone.0176341 (PMC5433695; doi:10.1371/journal.pone.0176341)
Supplement: S4 File — Plink IBD probabilities for non-affected vs non-affected sib pairs. (TXT) [file pone.0176341.s004.txt]

sibpair	p1	p2	pi_hat
46042005-44142206	0	0	0.2194
46042005-44142205	0	0	0.2327
28843705-28843706	0	0	0.2363
44638905-40165705	0	0	0.242
46042006-44142206	0	0	0.2593
16788005-15468105	0	0	0.2704
46042006-44142205	0	0	0.2915
17599005-17599006	0	0	0.2996
49284505-42845005	0	0	0.3001
44638906-40165705	0	0	0.3183
57729405-57729406	0	0	0.353
41635206-41635205	0	0	0.3599
46323305-46323306	0	0	0.3685
27525106-27525105	0	0	0.395
24091405-24091406	0	0	0.3952
46558106-46558105	0	0	0.3974
41400905-41400906	0	0	0.4234
45919306-45919305	0	0	0.426
43651305-43651306	0	0	0.43
46088205-46088206	0	0	0.4302
28107505-28107506	0	0	0.4304
46722605-46722606	0	0	0.4356
26915906-26915905	0	0	0.4365
29924405-29924406	0	0	0.444
24912205-24912206	0	0	0.4446
27652305-27652306	0	0	0.4453
44822706-44822705	0	0	0.4455
24619905-24619906	0	0	0.4465
10055206-10055205	0	0	0.4473
27417805-27417806	0	0	0.4504
17153705-17153706	0	0	0.4507
42158906-42158905	0	0	0.4508
14110406-14110405	0	0	0.4512
42230206-42230205	0	0	0.4513
46092805-46092806	0	0	0.453
20077605-20077606	0	0	0.4563
48265005-48265006	0	0	0.4563
27659505-27659506	0	0	0.4579
41928905-41928906	0	0	0.4579
42359505-42359506	0	0	0.4584
49573306-49573305	0	0	0.4584
41796505-41796506	0	0	0.4586
45128905-45128906	0	0	0.4592
20072205-20072206	0	0	0.4597
47384405-47384406	0	0	0.4603
49734005-49734006	0	0	0.4607
43352705-43352706	0	0	0.4613
45692205-45692206	0	0	0.4631
44338506-44338505	0	0	0.4635
28740905-28740906	0	0	0.4642
41993105-41993106	0	0	0.4642
28964405-28964406	0	0	0.4652
26570205-26570206	0	0	0.4663
15877706-15877705	0	0	0.4669
27513405-27513406	0	0	0.4679
40045305-40045306	0	0	0.4686
25298405-25298406	0	0	0.4691
40777806-40777805	0	0	0.4706
40473805-40473806	0	0	0.4719
45193806-45193805	0	0	0.4734
49423806-49423805	0	0	0.475
25493505-25493506	0	0	0.4757
47839105-47839106	0	0	0.476
44146005-44146006	0	0	0.4764
43741905-43741906	0	0	0.4768
27276506-27276505	0	0	0.4781
40015405-40015406	0	0	0.4796
20272305-20272306	0	0	0.4797
21714505-21714506	0	0	0.4797
47043605-47043606	0	0	0.4802
49339506-49339505	0	0	0.4808
46775905-46775906	0	0	0.4809
43821506-43821505	0	0	0.4814
45676505-45676506	0	0	0.482
28581705-28581706	0	0	0.4831
26793505-26793506	0	0	0.4836
46955006-46955005	0	0	0.4837
49713905-49713906	0	0	0.4844
20488105-20488106	0	0	0.4847
13731605-13731606	0	0	0.4854
47120705-47120706	0	0	0.4854
43199005-43199006	0	0	0.4857
25187705-25187706	0	0	0.4859
43941605-43941606	0	0	0.4862
21320405-21320406	0	0	0.4865
24757605-24757606	0	0	0.4871
24800405-24800406	0	0	0.4871
46042005-46042006	0	0	0.4876
44142205-44142206	0	0	0.4877
44623606-44623605	0	0	0.4877
47704806-47704805	0	0	0.4877
14647705-14647706	0	0	0.4878
24525605-24525606	0	0	0.488
29258405-29258406	0	0	0.4882
43586105-43586106	0	0	0.4885
43552506-43552505	0	0	0.4887
28751405-28751406	0	0	0.4895
19243805-19243806	0	0	0.4898
46806605-46806606	0	0	0.4907
49747205-49747206	0	0	0.4909
40322606-40322605	0	0	0.492
46140006-46140005	0	0	0.4927
41075406-41075405	0	0	0.493
13545205-13545206	0	0	0.4938
42915705-42915706	0	0	0.494
49729306-49729305	0	0	0.4945
26731305-26731306	0	0	0.4948
44960205-44960206	0	0	0.4954
10585305-10585306	0	0	0.496
45818505-45818506	0	0	0.4961
57154305-57154306	0	0	0.4962
49798106-49798105	0	0	0.4963
14377005-14377006	0	0	0.4964
25116805-25116806	0	0	0.4967
15061405-15061406	0	0	0.4972
20736005-20736006	0	0	0.4972
46029106-46029105	0	0	0.4977
10103605-10103606	0	0	0.499
47269805-47269806	0	0	0.4991
23739705-23739706	0	0	0.4997
26619705-26619706	0	0	0.4998
27113605-27113606	0	0	0.5003
49937205-49937206	0	0	0.5003
42870505-42870506	0	0	0.5016
42092005-42092006	0	0	0.5027
49410405-49410406	0	0	0.5032
25429505-25429506	0	0	0.5036
43973205-43973206	0	0	0.5052
44086805-44086806	0	0	0.5052
45371305-45371306	0	0	0.5052
49423506-49423505	0	0	0.5052
25100505-25100506	0	0	0.5056
43095905-43095906	0	0	0.5058
43190706-43190705	0	0	0.5062
46692305-46692306	0	0	0.5074
41245506-41245505	0	0	0.5081
26252305-26252306	0	0	0.5087
24515905-24515906	0	0	0.5093
46252106-46252105	0	0	0.5104
18270105-18270106	0	0	0.5107
29398505-29398506	0	0	0.5107
47588605-47588606	0	0	0.5107
49675806-49675805	0	0	0.5108
29291105-29291106	0	0	0.511
44494805-44494806	0	0	0.511
40930206-40930205	0	0	0.5111
47382506-47382505	0	0	0.5115
24610205-24610206	0	0	0.5123
49101505-49101506	0	0	0.5123
24578705-24578706	0	0	0.5124
48128106-48128105	0	0	0.5124
20240005-20240006	0	0	0.5126
43451205-43451206	0	0	0.5135
22272505-22272506	0	0	0.5142
48488706-48488705	0	0	0.5149
43751406-43751405	0	0	0.5151
29281005-29281006	0	0	0.5152
29035005-29035006	0	0	0.5163
16503005-16503006	0	0	0.5165
46291005-46291006	0	0	0.5176
26650005-26650006	0	0	0.5196
15614105-15614106	0	0	0.5213
29540505-29540506	0	0	0.5214
20893205-20893206	0	0	0.5217
21158405-21158406	0	0	0.5218
24711205-24711206	0	0	0.5228
49374205-49374206	0	0	0.5243
42139705-42139706	0	0	0.5246
21299005-21299006	0	0	0.5247
46752905-46752906	0	0	0.526
10845005-10845006	0	0	0.5265
24423505-24423506	0	0	0.5267
49737805-49737806	0	0	0.5272
25318606-25318605	0	0	0.5277
20531205-20531206	0	0	0.5278
21167205-21167206	0	0	0.5278
47705206-47705205	0	0	0.5283
22812405-22812406	0	0	0.5288
49282205-49282206	0	0	0.5291
27791905-27791906	0	0	0.5294
45263806-45263805	0	0	0.5306
28728905-28728906	0	0	0.5307
44892905-44892906	0	0	0.5315
45007205-45007206	0	0	0.5316
20540106-20540105	0	0	0.5317
40799805-40799806	0	0	0.5318
44956605-44956606	0	0	0.5328
41080306-41080305	0	0	0.5331
24633805-24633806	0	0	0.5339
45840505-45840506	0	0	0.5344
28623805-28623806	0	0	0.5347
29240205-29240206	0	0	0.5349
42893106-42893105	0	0	0.5349
44638906-44638905	0	0	0.5356
42460405-42460406	0	0	0.5357
42361605-42361606	0	0	0.5363
49436406-49436405	0	0	0.5364
44155005-44155006	0	0	0.5366
23919805-23919806	0	0	0.5368
15747505-15747506	0	0	0.5379
22469205-22469206	0	0	0.5383
41260605-41260606	0	0	0.5383
47354905-47354906	0	0	0.5395
41952306-41952305	0	0	0.5398
47950005-47950006	0	0	0.5399
46840205-46840206	0	0	0.5409
48778605-48778606	0	0	0.5409
29379905-29379906	0	0	0.5413
49430006-49430005	0	0	0.5425
43099106-43099105	0	0	0.5427
48648505-48648506	0	0	0.5427
48756405-48756406	0	0	0.5429
40651805-40651806	0	0	0.543
22667705-22667706	0	0	0.5435
27657805-27657806	0	0	0.5437
44855205-44855206	0	0	0.5447
40737605-40737606	0	0	0.5448
18480005-18480006	0	0	0.5449
27261605-27261606	0	0	0.5449
24219605-24219606	0	0	0.5452
42095805-42095806	0	0	0.5452
41962806-41962805	0	0	0.5453
48574006-48574005	0	0	0.5461
21699605-21699606	0	0	0.5467
28291605-28291606	0	0	0.547
15569105-15569106	0	0	0.5473
29583805-29583806	0	0	0.5475
45504106-45504105	0	0	0.5492
29478706-29478705	0	0	0.5493
23691005-23691006	0	0	0.5498
45155506-45155505	0	0	0.5506
44655405-44655406	0	0	0.5508
25422005-25422006	0	0	0.5509
42813605-42813606	0	0	0.5519
28394305-28394306	0	0	0.5521
42465706-42465705	0	0	0.5531
14244505-14244506	0	0	0.5538
46221206-46221205	0	0	0.5565
58286605-58286606	0	0	0.5566
44917605-44917606	0	0	0.557
49335206-49335205	0	0	0.5572
46625206-46625205	0	0	0.5577
13393405-13393406	0	0	0.5599
46442206-46442205	0	0	0.5609
29252905-29252906	0	0	0.561
41329105-41329106	0	0	0.5615
28957806-28957805	0	0	0.5618
27396006-27396005	0	0	0.562
41994806-41994805	0	0	0.562
44582405-44582406	0	0	0.5623
47995806-47995805	0	0	0.5629
49329306-49329305	0	0	0.5633
46276506-46276505	0	0	0.5647
11354605-11354606	0	0	0.566
45173805-45173806	0	0	0.5677
45806705-45806706	0	0	0.5689
42288605-42288606	0	0	0.5699
52272206-52272205	0	0	0.5702
22605406-22605405	0	0	0.5705
29466105-29466106	0	0	0.5706
22041105-22041106	0	0	0.5711
41849605-41849606	0	0	0.5716
49111006-49111005	0	0	0.5722
13726006-13726005	0	0	0.5737
41694705-41694706	0	0	0.574
26309506-26309505	0	0	0.5741
43302405-43302406	0	0	0.5762
49994506-49994505	0	0	0.5763
49086806-49086805	0	0	0.5766
40459505-40459506	0	0	0.5771
43131305-43131306	0	0	0.578
29980505-29980506	0	0	0.5786
27999805-27999806	0	0	0.5795
40113505-40113506	0	0	0.5797
17347105-17347106	0	0	0.5798
23034905-23034906	0	0	0.5829
23731905-23731906	0	0	0.5836
15755205-15755206	0	0	0.5845
46395005-46395006	0	0	0.5849
48096406-48096405	0	0	0.585
27734705-27734706	0	0	0.5855
16751505-16751506	0	0	0.5866
48181105-48181106	0	0	0.5899
44806105-44806106	0	0	0.5926
23870505-23870506	0	0	0.5956
21903105-21903106	0	0	0.598
23921805-23921806	0	0	0.5984
40773605-40773606	0	0	0.5985
22782805-22782806	0	0	0.6006
40064205-40064206	0	0	0.6012
25751305-25751306	0	0	0.6029
27078005-27078006	0	0	0.6061
53828705-53828706	0	0	0.6069
42170106-42170105	0	0	0.6071
41762105-41762106	0	0	0.6097
22534905-22534906	0	0	0.6098
47633706-47633705	0	0	0.6104
24517505-24517506	0	0	0.612
17776405-17776406	0	0	0.6137
44003305-44003306	0	0	0.6141
20311705-20311706	0	0	0.6163
27679805-27679806	0	0	0.6164
41393805-41393806	0	0	0.6199
50686905-50686906	0	0	0.6304
49360305-49360306	0	0	0.6465
46033006-46033005	0	0	0.6469
