# Supplementary material for: Sibling method increases risk assessment estimates for type 1 diabetes
Source: PLoS One. 2017 May 16;12(5):e0176341. doi: 10.1371/journal.pone.0176341 (PMC5433695; doi:10.1371/journal.pone.0176341)
Supplement: S5 File — Plink IBD probabilities for non-affected vs affected sib pairs. (TXT) [file pone.0176341.s005.txt]

sibpair	p1	p2	pi_hat
44638904-40165705	1	0	0.1968
40165703-44638905	1	0	0.215
44142206-46042004	1	0	0.2309
28843706-28843704	1	0	0.2339
28843706-28843703	1	0	0.2386
28550203-28550206	1	0	0.2394
46042003-44142205	1	0	0.2474
40165704-44638905	1	0	0.2493
16788004-15468105	1	0	0.2506
26731303-26731305	1	0	0.2583
29974104-29974105	1	0	0.2593
16788005-15468103	1	0	0.2652
44142205-46042004	1	0	0.2689
29974103-29974105	1	0	0.2704
27422604-27422605	1	0	0.2724
16788003-15468105	1	0	0.2749
46042003-44142206	1	0	0.2767
28129303-28129305	1	0	0.2848
40165704-44638906	1	0	0.2848
21748903-21748905	1	0	0.2855
40165703-44638906	1	0	0.2884
44142204-46042006	1	0	0.2895
29688704-29688705	1	0	0.2913
44142203-46042005	1	0	0.2942
21748904-21748905	1	0	0.2967
24183804-24183805	1	0	0.2985
42845003-49284505	1	0	0.3006
44080604-44080605	1	0	0.306
42452407-43095906	1	0	0.3067
28129304-28129305	1	0	0.3068
49284505-42845004	1	0	0.3106
42452403-43095906	1	0	0.3121
42452403-43095905	1	0	0.3125
26731303-26731306	1	0	0.3134
17599004-17599005	1	0	0.3157
44142203-46042006	1	0	0.3162
45692203-45692206	1	0	0.3172
44142204-46042005	1	0	0.3176
49284504-42845005	1	0	0.3202
44080605-44080603	1	0	0.3216
28281703-28281705	1	0	0.3233
27422605-27422603	1	0	0.3368
29688703-29688705	1	0	0.3406
42452407-43095905	1	0	0.3461
17599003-17599005	1	0	0.3495
27652306-27652303	1	0	0.3504
46493903-46493905	1	0	0.3534
21249205-21249203	1	0	0.3544
13726005-13726004	1	0	0.3548
10701103-10701105	1	0	0.3558
46558103-46558105	1	0	0.3629
42915705-42915707	1	0	0.3663
24274604-24274605	1	0	0.371
45825603-45825605	1	0	0.3731
27875703-27875705	1	0	0.3747
29281004-29281006	1	0	0.3766
42158907-42158906	1	0	0.3836
44909103-44909105	1	0	0.3837
48359804-48359805	1	0	0.3839
24619904-24619905	1	0	0.384
40190804-40190805	1	0	0.385
46395003-46395005	1	0	0.3855
46252104-46252105	1	0	0.3862
24610204-24610205	1	0	0.3875
23077204-23077205	1	0	0.3881
46775904-46775906	1	0	0.389
12657704-12657705	1	0	0.3901
41188403-41188405	1	0	0.3902
26409303-26409305	1	0	0.3915
23347803-23347806	1	0	0.3934
41928903-41928905	1	0	0.3935
27999803-27999806	1	0	0.3937
22469203-22469205	1	0	0.394
46252103-46252106	1	0	0.3947
24800405-24800404	1	0	0.3949
29769404-29769405	1	0	0.3949
22289603-22289605	1	0	0.3977
43374305-43374304	1	0	0.3978
47948403-47948405	1	0	0.3991
45818503-45818505	1	0	0.3997
41329104-41329105	1	0	0.3999
24610204-24610206	1	0	0.4002
40773603-40773606	1	0	0.4011
21699603-21699605	1	0	0.4014
25901805-25901803	1	0	0.4019
58705505-58705503	1	0	0.4025
45840503-45840505	1	0	0.4026
47043605-47043604	1	0	0.403
49937204-49937206	1	0	0.4032
28957806-28957804	1	0	0.4037
41329103-41329105	1	0	0.4046
40737604-40737605	1	0	0.4068
47388905-47388903	1	0	0.4069
48488703-48488705	1	0	0.407
22254204-22254205	1	0	0.4079
58670405-58670404	1	0	0.4083
48719804-48719805	1	0	0.4083
48778605-48778607	1	0	0.4084
49729305-49729303	1	0	0.4092
14031703-14031705	1	0	0.4102
58670405-58670403	1	0	0.4102
46505905-46505904	1	0	0.4105
21903106-21903107	1	0	0.411
17134803-17134805	1	0	0.4115
45676504-45676506	1	0	0.4119
27652306-27652307	1	0	0.412
41849604-41849606	1	0	0.4121
44806104-44806105	1	0	0.4125
15772004-15772005	1	0	0.4129
53198505-53198504	1	0	0.4129
29240204-29240205	1	0	0.4139
20540104-20540105	1	0	0.4143
49436404-49436406	1	0	0.4147
41410304-41410305	1	0	0.4149
22469204-22469206	1	0	0.4153
27160903-27160905	1	0	0.4155
28814803-28814805	1	0	0.4156
42230203-42230206	1	0	0.4157
40518103-40518105	1	0	0.4158
24380604-24380605	1	0	0.4163
48882103-48882105	1	0	0.4169
27276503-27276505	1	0	0.4179
49410404-49410406	1	0	0.418
26832603-26832605	1	0	0.4182
47559505-47559503	1	0	0.4182
40160905-40160903	1	0	0.4184
40165703-40165705	1	0	0.4185
22301103-22301105	1	0	0.4188
20736004-20736005	1	0	0.4191
24619904-24619906	1	0	0.42
28419805-28419804	1	0	0.4204
20072203-20072206	1	0	0.421
58286605-58286603	1	0	0.4213
48922904-48922905	1	0	0.4213
44892906-44892904	1	0	0.4217
44956604-44956605	1	0	0.4218
48133903-48133905	1	0	0.4218
24495804-24495805	1	0	0.4221
43190704-43190706	1	0	0.4223
47381503-47381505	1	0	0.4224
47120703-47120705	1	0	0.4224
43237904-43237905	1	0	0.4226
14654804-14654805	1	0	0.4231
44354604-44354605	1	0	0.4233
21944804-21944805	1	0	0.4233
45676504-45676505	1	0	0.4236
41994804-41994805	1	0	0.4238
41993103-41993106	1	0	0.4239
26252306-26252304	1	0	0.424
15351905-15351903	1	0	0.4244
42893103-42893105	1	0	0.4248
48529303-48529305	1	0	0.425
45601903-45601905	1	0	0.4252
27078003-27078005	1	0	0.4252
15061404-15061406	1	0	0.4253
25231607-25231605	1	0	0.4253
45688803-45688805	1	0	0.4254
46395003-46395006	1	0	0.4255
10103603-10103606	1	0	0.4256
41228505-41228504	1	0	0.4259
11214803-11214805	1	0	0.4261
41635203-41635206	1	0	0.4265
47653805-47653803	1	0	0.4266
49374206-49374204	1	0	0.4271
18364103-18364105	1	0	0.4272
26904904-26904905	1	0	0.4274
41260604-41260605	1	0	0.428
10845004-10845005	1	0	0.4281
43909204-43909205	1	0	0.4281
23739706-23739704	1	0	0.4284
42870503-42870505	1	0	0.4284
48719803-48719805	1	0	0.4285
48756404-48756406	1	0	0.4289
20893203-20893205	1	0	0.4289
46628204-46628205	1	0	0.429
44806103-44806105	1	0	0.4292
20178505-20178503	1	0	0.4293
49335203-49335205	1	0	0.4293
29291103-29291105	1	0	0.4294
20711403-20711405	1	0	0.43
52272206-52272204	1	0	0.4301
25405103-25405105	1	0	0.4302
12640404-12640405	1	0	0.4303
53828704-53828706	1	0	0.4309
29919703-29919705	1	0	0.4309
49998903-49998905	1	0	0.431
41804904-41804905	1	0	0.4311
26355203-26355205	1	0	0.4311
49630504-49630505	1	0	0.4313
40946404-40946405	1	0	0.4314
40946404-40946406	1	0	0.4314
48256703-48256705	1	0	0.4314
57805703-57805705	1	0	0.4322
42342603-42342605	1	0	0.4324
15061403-15061405	1	0	0.4326
44574503-44574505	1	0	0.4326
29340903-29340905	1	0	0.4327
49413504-49413505	1	0	0.4329
29980503-29980505	1	0	0.4329
29142804-29142805	1	0	0.433
23132503-23132505	1	0	0.4335
46962105-46962104	1	0	0.4335
14898604-14898605	1	0	0.434
21903105-21903107	1	0	0.4341
26619703-26619705	1	0	0.4342
20078104-20078105	1	0	0.4344
46806603-46806605	1	0	0.4347
49937204-49937205	1	0	0.4347
22862303-22862305	1	0	0.4348
23640004-23640005	1	0	0.4348
44146003-44146005	1	0	0.4352
29223103-29223105	1	0	0.4355
21661303-21661305	1	0	0.4355
27160904-27160905	1	0	0.4357
21365603-21365605	1	0	0.4357
46316604-46316605	1	0	0.4359
19569305-19569304	1	0	0.4362
27525104-27525105	1	0	0.4364
22134604-22134605	1	0	0.4367
46316603-46316605	1	0	0.4371
25021405-25021404	1	0	0.4373
40589305-40589304	1	0	0.4377
43361103-43361105	1	0	0.4378
57086205-57086204	1	0	0.4378
21714503-21714506	1	0	0.4378
17347104-17347105	1	0	0.4379
11441404-11441406	1	0	0.4379
47138104-47138105	1	0	0.438
10519804-10519805	1	0	0.438
40712003-40712005	1	0	0.438
10585303-10585306	1	0	0.4381
28843705-28843703	1	0	0.4381
27078003-27078006	1	0	0.4381
40011305-40011303	1	0	0.4381
45193803-45193805	1	0	0.4382
21515403-21515405	1	0	0.4384
24619903-24619906	1	0	0.4385
43832303-43832305	1	0	0.4386
53282205-53282203	1	0	0.4387
22119804-22119805	1	0	0.4391
22116403-22116405	1	0	0.4392
10289703-10289705	1	0	0.4392
21385004-21385005	1	0	0.4393
20893205-20893207	1	0	0.4393
49737804-49737805	1	0	0.4393
40737607-40737606	1	0	0.4396
11434903-11434905	1	0	0.4398
41037004-41037005	1	0	0.4401
20531205-20531203	1	0	0.4401
24219603-24219606	1	0	0.4401
10905104-10905105	1	0	0.4402
11214804-11214805	1	0	0.4407
21699604-21699606	1	0	0.4407
49734003-49734005	1	0	0.4412
20508904-20508905	1	0	0.4412
21385003-21385005	1	0	0.4412
20225404-20225405	1	0	0.4413
19499005-19499003	1	0	0.4414
41080306-41080304	1	0	0.4415
49055903-49055905	1	0	0.4415
45173804-45173805	1	0	0.4416
44452503-44452505	1	0	0.4418
49794804-49794805	1	0	0.4419
43199004-43199005	1	0	0.4423
47120704-47120705	1	0	0.4424
29142803-29142805	1	0	0.4424
29583803-29583805	1	0	0.4425
56289205-56289203	1	0	0.4425
53828706-53828703	1	0	0.4426
24757603-24757606	1	0	0.4427
44609804-44609805	1	0	0.4428
52062605-52062603	1	0	0.4431
49360305-49360304	1	0	0.4431
29800703-29800705	1	0	0.4433
29398503-29398506	1	0	0.4434
20077603-20077605	1	0	0.4434
43005903-43005905	1	0	0.4435
44745505-44745504	1	0	0.4438
15755203-15755206	1	0	0.4439
46042005-46042004	1	0	0.4442
41329103-41329106	1	0	0.4445
45692204-45692205	1	0	0.4446
23768704-23768705	1	0	0.4447
20687504-20687505	1	0	0.4447
16176104-16176105	1	0	0.4449
27750205-27750203	1	0	0.4449
59365603-59365605	1	0	0.445
11354605-11354604	1	0	0.445
43741903-43741905	1	0	0.4451
29583804-29583806	1	0	0.4452
40914204-40914205	1	0	0.4454
27679808-27679805	1	0	0.4454
20072204-20072206	1	0	0.4458
59898804-59898805	1	0	0.4459
49086804-49086805	1	0	0.4461
43005905-43005904	1	0	0.4462
27999804-27999806	1	0	0.4467
49148605-49148604	1	0	0.4468
26473107-26473105	1	0	0.4469
28964403-28964406	1	0	0.4471
48841908-48841905	1	0	0.4471
42475203-42475205	1	0	0.4473
58641904-58641905	1	0	0.4474
57362103-57362105	1	0	0.4476
28243305-28243303	1	0	0.4479
45101604-45101605	1	0	0.4481
45128903-45128905	1	0	0.4481
40565604-40565605	1	0	0.4482
14214204-14214206	1	0	0.4482
49937203-49937205	1	0	0.4483
15407003-15407005	1	0	0.4484
49423503-49423506	1	0	0.4485
22046704-22046705	1	0	0.4486
46955006-46955004	1	0	0.4487
23034904-23034906	1	0	0.4488
44731003-44731005	1	0	0.4488
43821504-43821505	1	0	0.4489
22662905-22662907	1	0	0.4489
21903104-21903105	1	0	0.4489
29214205-29214203	1	0	0.4489
42044403-42044405	1	0	0.4489
28305104-28305105	1	0	0.4492
14031705-14031704	1	0	0.4493
47960804-47960805	1	0	0.4495
53828704-53828705	1	0	0.4495
47839104-47839105	1	0	0.4496
12949704-12949705	1	0	0.4499
27652306-27652304	1	0	0.45
46955004-46955005	1	0	0.45
22937903-22937905	1	0	0.45
45334605-45334603	1	0	0.4501
10103604-10103605	1	0	0.4502
22301104-22301105	1	0	0.4506
48854504-48854505	1	0	0.4507
27504103-27504105	1	0	0.4507
49410403-49410406	1	0	0.4508
45371303-45371305	1	0	0.4508
42805403-42805406	1	0	0.451
42968904-42968905	1	0	0.451
49998905-49998904	1	0	0.4511
25743105-25743104	1	0	0.4513
23379504-23379505	1	0	0.4514
44142204-44142205	1	0	0.4515
44057805-44057804	1	0	0.4515
17134805-17134804	1	0	0.4516
23856903-23856905	1	0	0.4517
42361603-42361606	1	0	0.4517
43832305-43832304	1	0	0.4519
14377003-14377005	1	0	0.452
24415803-24415805	1	0	0.452
13851803-13851805	1	0	0.4524
24800403-24800405	1	0	0.4524
24895904-24895905	1	0	0.4526
40529305-40529304	1	0	0.4527
46252104-46252106	1	0	0.4529
17347104-17347106	1	0	0.4529
49436403-49436406	1	0	0.4531
27525103-27525105	1	0	0.4531
46276504-46276505	1	0	0.4531
23273904-23273905	1	0	0.4533
42342604-42342605	1	0	0.4535
23467603-23467605	1	0	0.4536
24471903-24471905	1	0	0.4538
49643104-49643105	1	0	0.4538
45305204-45305205	1	0	0.4538
49555204-49555205	1	0	0.4539
24471904-24471905	1	0	0.4539
47043603-47043605	1	0	0.4539
50653005-50653003	1	0	0.454
24094103-24094105	1	0	0.454
41400905-41400904	1	0	0.454
47704803-47704806	1	0	0.4543
26322404-26322405	1	0	0.4545
15061403-15061406	1	0	0.4546
20736005-20736003	1	0	0.4546
40064204-40064206	1	0	0.4548
29646703-29646705	1	0	0.4549
43451204-43451205	1	0	0.4556
29879405-29879403	1	0	0.4557
28980105-28980104	1	0	0.4558
21944803-21944805	1	0	0.4558
27265604-27265605	1	0	0.456
42359503-42359505	1	0	0.4561
15330704-15330705	1	0	0.4567
25187707-25187705	1	0	0.4567
47839103-47839105	1	0	0.4567
44659303-44659305	1	0	0.4568
46442206-46442203	1	0	0.4568
44909104-44909105	1	0	0.4569
48720803-48720806	1	0	0.457
41245503-41245505	1	0	0.4573
20137103-20137105	1	0	0.4574
45128903-45128906	1	0	0.4575
15034504-15034505	1	0	0.4575
29800704-29800705	1	0	0.4576
26473104-26473105	1	0	0.4577
43867405-43867403	1	0	0.4577
47593503-47593505	1	0	0.4577
43237903-43237905	1	0	0.4578
14110404-14110406	1	0	0.4579
16595205-16595204	1	0	0.4579
24517504-24517505	1	0	0.458
26198804-26198805	1	0	0.4585
23379503-23379505	1	0	0.4586
42237903-42237905	1	0	0.4587
44855204-44855205	1	0	0.4588
25689304-25689305	1	0	0.4589
45371304-45371305	1	0	0.459
44745505-44745503	1	0	0.4591
41193104-41193105	1	0	0.4593
23912704-23912705	1	0	0.4593
47862103-47862105	1	0	0.4593
27678304-27678305	1	0	0.4597
45183503-45183505	1	0	0.4597
20078103-20078105	1	0	0.4597
43199004-43199006	1	0	0.4598
42139704-42139706	1	0	0.4598
26517305-26517303	1	0	0.4598
49360303-49360305	1	0	0.4598
41442703-41442705	1	0	0.4599
28964404-28964406	1	0	0.4599
47203003-47203005	1	0	0.46
28913803-28913805	1	0	0.46
44632003-44632005	1	0	0.46
21466503-21466505	1	0	0.4602
20488105-20488103	1	0	0.4602
27078004-27078006	1	0	0.4603
41260603-41260605	1	0	0.4607
22491303-22491305	1	0	0.4608
42465703-42465705	1	0	0.4609
47217103-47217105	1	0	0.4609
23370903-23370905	1	0	0.4611
24645703-24645705	1	0	0.4611
26271904-26271905	1	0	0.4611
10519803-10519805	1	0	0.4612
27396004-27396005	1	0	0.4614
41075406-41075407	1	0	0.4614
43751404-43751405	1	0	0.4614
43253103-43253105	1	0	0.4616
44268803-44268805	1	0	0.4616
47384404-47384406	1	0	0.4616
21320403-21320405	1	0	0.4619
25318603-25318606	1	0	0.4619
50653004-50653005	1	0	0.4619
45818504-45818505	1	0	0.4619
27513405-27513404	1	0	0.462
17776403-17776406	1	0	0.462
43673005-43673003	1	0	0.4621
22272504-22272506	1	0	0.4622
28225704-28225705	1	0	0.4623
42825504-42825505	1	0	0.4623
41260603-41260606	1	0	0.4625
47975504-47975505	1	0	0.4625
40772704-40772705	1	0	0.4626
43634405-43634403	1	0	0.4626
41635204-41635206	1	0	0.4626
44535404-44535405	1	0	0.4626
47043606-47043604	1	0	0.4629
41553704-41553705	1	0	0.4632
41553703-41553705	1	0	0.4632
49713904-49713905	1	0	0.4633
41340004-41340005	1	0	0.4633
20802203-20802205	1	0	0.4633
26619703-26619706	1	0	0.4634
49994504-49994506	1	0	0.4637
49675804-49675805	1	0	0.4637
44305506-44305503	1	0	0.4637
24633804-24633806	1	0	0.4637
28284003-28284005	1	0	0.4637
23077203-23077205	1	0	0.4638
48662104-48662105	1	0	0.4639
21714504-21714506	1	0	0.464
41796503-41796505	1	0	0.4641
45994304-45994305	1	0	0.4641
40165704-40165705	1	0	0.4642
22772604-22772605	1	0	0.4643
25130303-25130305	1	0	0.4643
27539204-27539205	1	0	0.4643
46955005-46955003	1	0	0.4643
44724905-44724904	1	0	0.4645
24757604-24757606	1	0	0.4646
42776004-42776005	1	0	0.4646
49933804-49933805	1	0	0.4647
27659503-27659505	1	0	0.4648
46558106-46558104	1	0	0.4648
24464205-24464203	1	0	0.4648
29252903-29252906	1	0	0.4649
49933803-49933805	1	0	0.4649
58286606-58286604	1	0	0.4652
13731604-13731606	1	0	0.4652
23370904-23370905	1	0	0.4652
49994504-49994505	1	0	0.4652
41998104-41998105	1	0	0.4653
20311703-20311706	1	0	0.4653
49747204-49747206	1	0	0.4654
21466504-21466505	1	0	0.4655
44146004-44146005	1	0	0.4655
47217104-47217105	1	0	0.4655
44494804-44494806	1	0	0.4656
27999804-27999805	1	0	0.4656
50334405-50334403	1	0	0.4657
47559504-47559505	1	0	0.4658
40721306-40721304	1	0	0.4659
52459803-52459805	1	0	0.466
22133205-22133204	1	0	0.466
43865004-43865005	1	0	0.4661
40914203-40914205	1	0	0.4661
43162703-43162705	1	0	0.4661
21158403-21158405	1	0	0.4662
15349803-15349805	1	0	0.4663
22469204-22469205	1	0	0.4663
41329104-41329106	1	0	0.4665
44003304-44003305	1	0	0.4665
44155003-44155006	1	0	0.4665
42288605-42288603	1	0	0.4666
46467803-46467805	1	0	0.4666
43552503-43552505	1	0	0.4667
48128103-48128105	1	0	0.4667
46092804-46092806	1	0	0.4667
46722604-46722606	1	0	0.4668
42662804-42662805	1	0	0.4669
48137503-48137505	1	0	0.4669
44917603-44917605	1	0	0.467
26287803-26287805	1	0	0.4671
49798104-49798106	1	0	0.4671
26496503-26496505	1	0	0.4672
50070903-50070905	1	0	0.4673
26496504-26496505	1	0	0.4673
18480003-18480005	1	0	0.4674
48835903-48835905	1	0	0.4675
48835904-48835905	1	0	0.4676
11354606-11354603	1	0	0.4678
20589203-20589205	1	0	0.4678
43651304-43651305	1	0	0.4679
42870503-42870506	1	0	0.468
42915704-42915705	1	0	0.4682
43752104-43752105	1	0	0.4683
26566105-26566103	1	0	0.4683
47354904-47354905	1	0	0.4683
46140003-46140005	1	0	0.4684
42901403-42901405	1	0	0.4685
29398703-29398705	1	0	0.4687
21646504-21646505	1	0	0.4687
49713903-49713905	1	0	0.4689
13545205-13545203	1	0	0.469
28893503-28893505	1	0	0.4692
46752903-46752905	1	0	0.4692
25095604-25095605	1	0	0.4693
42359503-42359506	1	0	0.4693
42911204-42911205	1	0	0.4694
13545205-13545204	1	0	0.4694
12208204-12208205	1	0	0.4694
44623603-44623606	1	0	0.4694
29838404-29838405	1	0	0.4695
26793504-26793506	1	0	0.4695
45229504-45229505	1	0	0.4695
45433904-45433905	1	0	0.4696
47786203-47786205	1	0	0.4697
28543303-28543305	1	0	0.4697
12060905-12060903	1	0	0.4697
43445503-43445505	1	0	0.4699
45101603-45101605	1	0	0.4699
23113703-23113705	1	0	0.4701
41340007-41340005	1	0	0.4703
45661803-45661805	1	0	0.4704
23768703-23768705	1	0	0.4705
49791804-49791806	1	0	0.4706
10701104-10701105	1	0	0.4706
21320404-21320406	1	0	0.4706
46092803-46092806	1	0	0.4707
14377003-14377006	1	0	0.4707
21717604-21717605	1	0	0.4708
58641903-58641905	1	0	0.4708
49643105-49643103	1	0	0.4709
23731906-23731903	1	0	0.4709
49436404-49436405	1	0	0.4709
24633803-24633806	1	0	0.4709
28728904-28728905	1	0	0.4709
18785403-18785405	1	0	0.4711
42212503-42212505	1	0	0.4712
45400404-45400405	1	0	0.4713
43915404-43915405	1	0	0.4713
41725805-41725807	1	0	0.4714
25318404-25318405	1	0	0.4715
23739705-23739703	1	0	0.4715
11434104-11434105	1	0	0.4715
41188405-41188404	1	0	0.4716
20240003-20240005	1	0	0.4717
25918304-25918305	1	0	0.4717
47269803-47269805	1	0	0.4717
45400403-45400405	1	0	0.4718
27513406-27513403	1	0	0.4719
14898603-14898605	1	0	0.4719
22289604-22289605	1	0	0.4719
47029703-47029705	1	0	0.472
14110403-14110405	1	0	0.4721
27080404-27080405	1	0	0.4721
40113504-40113506	1	0	0.4722
25298404-25298406	1	0	0.4723
29252904-29252906	1	0	0.4724
10295504-10295505	1	0	0.4725
47076104-47076105	1	0	0.4725
44496103-44496105	1	0	0.4728
48096405-48096404	1	0	0.4728
20206704-20206705	1	0	0.4729
48256705-48256704	1	0	0.4729
10588904-10588905	1	0	0.4729
26619704-26619706	1	0	0.4729
40737604-40737606	1	0	0.473
23347804-23347806	1	0	0.4731
45229505-45229503	1	0	0.4732
44204904-44204905	1	0	0.4733
45371303-45371306	1	0	0.4733
42870504-42870505	1	0	0.4733
48984404-48984405	1	0	0.4733
40589303-40589305	1	0	0.4734
46871604-46871605	1	0	0.4734
26287804-26287805	1	0	0.4734
46558106-46558103	1	0	0.4736
47382503-47382505	1	0	0.4736
29398504-29398506	1	0	0.4738
15755203-15755205	1	0	0.4739
42407803-42407805	1	0	0.474
28722003-28722005	1	0	0.4741
42953003-42953005	1	0	0.4741
48756403-48756405	1	0	0.4742
28751403-28751405	1	0	0.4742
57729406-57729407	1	0	0.4743
26322403-26322405	1	0	0.4744
20543105-20543103	1	0	0.4745
46092803-46092805	1	0	0.4746
48096406-48096404	1	0	0.4746
42018505-42018504	1	0	0.4746
15351904-15351905	1	0	0.4747
20178505-20178504	1	0	0.4747
40117104-40117105	1	0	0.4747
47315104-47315105	1	0	0.4748
43291005-43291004	1	0	0.4749
29646704-29646705	1	0	0.475
41034904-41034905	1	0	0.475
42465704-42465706	1	0	0.4751
29252904-29252905	1	0	0.4751
46442205-46442203	1	0	0.4752
23731904-23731905	1	0	0.4752
49101503-49101505	1	0	0.4752
28614205-28614204	1	0	0.4752
42290303-42290305	1	0	0.4753
21699604-21699605	1	0	0.4755
46323305-46323303	1	0	0.4756
44151904-44151905	1	0	0.4756
44151903-44151905	1	0	0.4756
42776003-42776005	1	0	0.4757
42718904-42718905	1	0	0.4758
44535405-44535403	1	0	0.4758
42814603-42814605	1	0	0.4758
42776506-42776504	1	0	0.4759
45318805-45318803	1	0	0.4759
40011304-40011305	1	0	0.476
41694704-41694706	1	0	0.476
21699603-21699606	1	0	0.4761
44855203-44855206	1	0	0.4761
53813205-53813207	1	0	0.4761
46692303-46692306	1	0	0.4761
42718903-42718905	1	0	0.4761
41245504-41245505	1	0	0.4762
26165103-26165105	1	0	0.4762
47384403-47384406	1	0	0.4765
17886503-17886506	1	0	0.4765
41612303-41612305	1	0	0.4766
22683903-22683905	1	0	0.4766
41236603-41236605	1	0	0.4766
44003303-44003305	1	0	0.4766
15468105-15468103	1	0	0.4766
41849603-41849606	1	0	0.4767
40190803-40190805	1	0	0.4767
24219603-24219605	1	0	0.4769
40459505-40459504	1	0	0.4769
40686505-40686504	1	0	0.477
20566205-20566207	1	0	0.4771
27276504-27276505	1	0	0.4771
24468904-24468905	1	0	0.4771
47190104-47190105	1	0	0.4772
25021403-25021405	1	0	0.4772
44830903-44830905	1	0	0.4772
56289205-56289204	1	0	0.4774
19243803-19243805	1	0	0.4775
49699504-49699505	1	0	0.4775
45003403-45003405	1	0	0.4777
40651803-40651805	1	0	0.4777
41993106-41993104	1	0	0.4778
23476803-23476805	1	0	0.478
47633704-47633706	1	0	0.478
42870504-42870506	1	0	0.4782
40799803-40799806	1	0	0.4782
57154303-57154305	1	0	0.4782
46806604-46806606	1	0	0.4783
41952303-41952305	1	0	0.4783
50070904-50070905	1	0	0.4784
46722904-46722905	1	0	0.4784
46399403-46399405	1	0	0.4784
47770205-47770203	1	0	0.4785
21158404-21158406	1	0	0.4786
46775903-46775905	1	0	0.4786
22272504-22272505	1	0	0.4787
40773603-40773605	1	0	0.4787
27734704-27734706	1	0	0.4788
45155503-45155505	1	0	0.4788
18850104-18850106	1	0	0.4788
44306604-44306605	1	0	0.4789
45158203-45158205	1	0	0.479
40721303-40721306	1	0	0.479
20166403-20166405	1	0	0.479
49374203-49374205	1	0	0.4791
51483305-51483303	1	0	0.4791
43089405-43089403	1	0	0.4792
24415804-24415805	1	0	0.4793
28087403-28087405	1	0	0.4793
28614205-28614203	1	0	0.4794
40651804-40651806	1	0	0.4794
51483305-51483304	1	0	0.4794
44222604-44222605	1	0	0.4794
10905105-10905103	1	0	0.4795
27573103-27573105	1	0	0.4795
22272503-22272505	1	0	0.4798
42460403-42460406	1	0	0.4798
43586104-43586106	1	0	0.4799
17702104-17702105	1	0	0.4799
27679808-27679806	1	0	0.48
48009103-48009105	1	0	0.48
56906805-56906803	1	0	0.48
20072203-20072205	1	0	0.4802
19693704-19693705	1	0	0.4803
24127904-24127905	1	0	0.4803
47588604-47588606	1	0	0.4803
41849604-41849605	1	0	0.4803
26570203-26570206	1	0	0.4804
28003204-28003205	1	0	0.4806
48282404-48282405	1	0	0.4806
22491304-22491305	1	0	0.4806
22782806-22782803	1	0	0.4806
22534903-22534906	1	0	0.4807
44057803-44057805	1	0	0.4808
21186203-21186205	1	0	0.4808
49339504-49339506	1	0	0.4809
27298204-27298205	1	0	0.481
21496904-21496905	1	0	0.4811
48265004-48265005	1	0	0.4812
45818504-45818506	1	0	0.4812
20871404-20871405	1	0	0.4812
41034903-41034905	1	0	0.4814
23113704-23113705	1	0	0.4814
45183504-45183505	1	0	0.4815
40473803-40473806	1	0	0.4816
10055203-10055206	1	0	0.4816
41080305-41080303	1	0	0.4816
44960205-44960204	1	0	0.4817
43190703-43190706	1	0	0.4817
27657804-27657806	1	0	0.4817
45193804-45193806	1	0	0.4819
10289705-10289707	1	0	0.4819
26409304-26409305	1	0	0.4819
48532203-48532205	1	0	0.4819
18480004-18480006	1	0	0.482
41994803-41994805	1	0	0.4821
48137504-48137505	1	0	0.4822
28996604-28996605	1	0	0.4823
48590204-48590205	1	0	0.4824
46824403-46824405	1	0	0.4824
42884907-42884905	1	0	0.4824
17347103-17347106	1	0	0.4824
23640003-23640005	1	0	0.4824
44452504-44452505	1	0	0.4825
42459104-42459105	1	0	0.4826
47950003-47950006	1	0	0.4826
19499005-19499004	1	0	0.4826
28957804-28957805	1	0	0.4827
27427504-27427505	1	0	0.4827
44155008-44155006	1	0	0.4828
42139705-42139703	1	0	0.4828
41804905-41804903	1	0	0.4829
20711404-20711405	1	0	0.4832
46558104-46558105	1	0	0.4832
27504104-27504105	1	0	0.4832
10103603-10103605	1	0	0.4833
49101503-49101506	1	0	0.4835
28879204-28879205	1	0	0.4837
45994303-45994305	1	0	0.4838
26205005-26205003	1	0	0.4838
23532105-23532103	1	0	0.4839
48265003-48265005	1	0	0.4839
40340204-40340205	1	0	0.4839
28623804-28623805	1	0	0.4839
46850804-46850805	1	0	0.484
23805604-23805605	1	0	0.484
47633703-47633705	1	0	0.4841
57729406-57729403	1	0	0.4841
53828705-53828703	1	0	0.4841
43095903-43095905	1	0	0.4843
11354605-11354603	1	0	0.4843
43973204-43973206	1	0	0.4843
58286605-58286604	1	0	0.4845
22782805-22782804	1	0	0.4845
17347103-17347105	1	0	0.4845
52272206-52272203	1	0	0.4845
25429503-25429505	1	0	0.4845
21456503-21456505	1	0	0.4846
26288303-26288305	1	0	0.4846
41959104-41959105	1	0	0.4846
47877303-47877305	1	0	0.4849
29276403-29276405	1	0	0.485
24596105-24596104	1	0	0.485
29379904-29379905	1	0	0.4851
42460403-42460405	1	0	0.4851
48750803-48750805	1	0	0.4851
46276504-46276506	1	0	0.4853
23919805-23919804	1	0	0.4853
48943405-48943403	1	0	0.4853
24578704-24578705	1	0	0.4853
46850803-46850805	1	0	0.4854
46442204-46442205	1	0	0.4854
24969503-24969505	1	0	0.4855
46840205-46840204	1	0	0.4856
46840303-46840305	1	0	0.4856
29035005-29035003	1	0	0.4856
24301505-24301503	1	0	0.4856
28135503-28135505	1	0	0.4856
15330703-15330705	1	0	0.4857
47029704-47029705	1	0	0.4859
29985003-29985005	1	0	0.4859
48118305-48118303	1	0	0.486
20508905-20508903	1	0	0.486
42230204-42230206	1	0	0.4861
59898803-59898805	1	0	0.4861
46692303-46692305	1	0	0.4861
29466106-29466104	1	0	0.4861
44855203-44855205	1	0	0.4863
22134607-22134605	1	0	0.4863
40473804-40473805	1	0	0.4864
25187703-25187705	1	0	0.4864
23189204-23189205	1	0	0.4864
44123905-44123903	1	0	0.4865
26600304-26600305	1	0	0.4865
27417804-27417805	1	0	0.4865
27679803-27679805	1	0	0.4866
42139704-42139705	1	0	0.4866
28580605-28580604	1	0	0.4867
45692203-45692205	1	0	0.4867
22812405-22812403	1	0	0.4867
27908905-27908904	1	0	0.4867
23034903-23034906	1	0	0.4868
21903104-21903106	1	0	0.4869
47588604-47588605	1	0	0.4869
10116403-10116406	1	0	0.487
29223104-29223105	1	0	0.487
44582404-44582405	1	0	0.487
25187704-25187705	1	0	0.4871
48814003-48814005	1	0	0.4871
28584005-28584003	1	0	0.4872
26570203-26570205	1	0	0.4873
28580605-28580603	1	0	0.4873
26832607-26832605	1	0	0.4874
11810104-11810105	1	0	0.4874
42359504-42359505	1	0	0.4874
25100505-25100503	1	0	0.4874
26832604-26832605	1	0	0.4874
26538304-26538305	1	0	0.4875
28973103-28973105	1	0	0.4875
43302403-43302405	1	0	0.4875
22605403-22605405	1	0	0.4876
28291605-28291604	1	0	0.4876
42158903-42158906	1	0	0.4878
40094704-40094705	1	0	0.4878
42814605-42814604	1	0	0.4878
46752904-46752906	1	0	0.488
10154505-10154503	1	0	0.488
44673503-44673505	1	0	0.4881
21320407-21320405	1	0	0.4881
27261607-27261605	1	0	0.4881
28980103-28980105	1	0	0.4881
51719803-51719805	1	0	0.4881
24517503-24517506	1	0	0.4881
57729405-57729403	1	0	0.4881
20584105-20584103	1	0	0.4881
20240003-20240006	1	0	0.4882
49675804-49675806	1	0	0.4883
42853303-42853305	1	0	0.4883
25751304-25751306	1	0	0.4883
47653805-47653804	1	0	0.4884
22812406-22812404	1	0	0.4887
41399104-41399105	1	0	0.4888
48841905-48841904	1	0	0.4888
44597703-44597705	1	0	0.4889
29281003-29281005	1	0	0.4889
47067703-47067705	1	0	0.4889
49536104-49536105	1	0	0.489
43457404-43457405	1	0	0.489
29980504-29980506	1	0	0.489
42845005-42845004	1	0	0.4891
55482504-55482505	1	0	0.4891
45120005-45120003	1	0	0.4892
25453003-25453005	1	0	0.4892
40737607-40737605	1	0	0.4892
40100005-40100004	1	0	0.4892
45321807-45321805	1	0	0.4893
29769403-29769405	1	0	0.4893
43673004-43673005	1	0	0.4894
43352704-43352706	1	0	0.4894
22025003-22025005	1	0	0.4895
29291104-29291106	1	0	0.4896
29291104-29291105	1	0	0.4896
40705903-40705905	1	0	0.4896
15351905-15351907	1	0	0.4897
29540504-29540505	1	0	0.4897
42179803-42179805	1	0	0.4898
41994804-41994806	1	0	0.4898
48922903-48922905	1	0	0.4898
24515904-24515906	1	0	0.4899
24538804-24538805	1	0	0.4899
28593303-28593305	1	0	0.49
25318604-25318606	1	0	0.4901
18480003-18480006	1	0	0.4902
21299003-21299006	1	0	0.4902
46628203-46628205	1	0	0.4902
16595205-16595203	1	0	0.4902
41305203-41305205	1	0	0.4902
15407004-15407005	1	0	0.4905
29398704-29398705	1	0	0.4905
49550803-49550805	1	0	0.4906
45806706-45806704	1	0	0.4906
48590203-48590205	1	0	0.4907
46775903-46775906	1	0	0.4907
46234003-46234005	1	0	0.4907
42954005-42954003	1	0	0.4908
23467604-23467605	1	0	0.4908
14206904-14206905	1	0	0.4908
15877704-15877705	1	0	0.4908
22534904-22534906	1	0	0.4909
46661303-46661305	1	0	0.4909
44003304-44003306	1	0	0.491
43751403-43751405	1	0	0.4911
49699507-49699505	1	0	0.4912
43282404-43282405	1	0	0.4912
28284704-28284705	1	0	0.4913
42255704-42255705	1	0	0.4914
41725804-41725805	1	0	0.4914
24578703-24578706	1	0	0.4915
26731304-26731306	1	0	0.4915
27875704-27875705	1	0	0.4915
19243804-19243805	1	0	0.4916
27852505-27852503	1	0	0.4916
21717603-21717605	1	0	0.4916
43099103-43099105	1	0	0.4916
25751303-25751306	1	0	0.4917
17825103-17825105	1	0	0.4917
24219607-24219605	1	0	0.4917
47500603-47500605	1	0	0.4917
23476804-23476805	1	0	0.4919
44638904-44638905	1	0	0.4919
40737603-40737606	1	0	0.492
43651304-43651306	1	0	0.4922
47190103-47190105	1	0	0.4922
49544903-49544905	1	0	0.4922
17908403-17908405	1	0	0.4924
49699503-49699505	1	0	0.4925
44003303-44003306	1	0	0.4925
25455604-25455605	1	0	0.4926
23856904-23856905	1	0	0.4927
27579403-27579405	1	0	0.4927
41962806-41962804	1	0	0.4927
40015404-40015406	1	0	0.4927
43865007-43865005	1	0	0.4927
43451204-43451206	1	0	0.4927
42044407-42044405	1	0	0.4928
52062605-52062604	1	0	0.4928
48246003-48246005	1	0	0.4928
49282203-49282205	1	0	0.4929
43451203-43451205	1	0	0.4929
52169605-52169603	1	0	0.4929
28670805-28670804	1	0	0.493
41410303-41410305	1	0	0.4931
43095903-43095906	1	0	0.4932
20166404-20166405	1	0	0.4932
10295503-10295505	1	0	0.4933
13731604-13731605	1	0	0.4934
46789704-46789705	1	0	0.4934
49563303-49563305	1	0	0.4934
45811403-45811405	1	0	0.4935
20704605-20704603	1	0	0.4936
23366304-23366305	1	0	0.4936
27631604-27631605	1	0	0.4937
42567203-42567205	1	0	0.4937
49994503-49994506	1	0	0.4937
49791803-49791806	1	0	0.4938
49044803-49044805	1	0	0.4941
20543105-20543104	1	0	0.4941
44155003-44155005	1	0	0.4942
49044804-49044805	1	0	0.4942
28893504-28893505	1	0	0.4943
28740903-28740905	1	0	0.4944
25586504-25586505	1	0	0.4944
43099106-43099103	1	0	0.4945
26644004-26644005	1	0	0.4945
26644005-26644007	1	0	0.4945
42813604-42813605	1	0	0.4945
27033204-27033205	1	0	0.4946
48648503-48648506	1	0	0.4946
48756405-48756404	1	0	0.4946
27734706-27734707	1	0	0.4947
29398504-29398505	1	0	0.4947
42567204-42567205	1	0	0.4947
45029803-45029805	1	0	0.4949
49430006-49430003	1	0	0.4949
28444604-28444605	1	0	0.4949
46661304-46661305	1	0	0.4951
15468104-15468105	1	0	0.4952
46840206-46840204	1	0	0.4952
41007705-41007703	1	0	0.4954
11809603-11809605	1	0	0.4955
16159004-16159005	1	0	0.4956
26036703-26036705	1	0	0.4957
20531205-20531204	1	0	0.4957
25318603-25318605	1	0	0.4958
40930203-40930205	1	0	0.4958
46962105-46962103	1	0	0.4958
15569103-15569105	1	0	0.4958
22254203-22254205	1	0	0.4958
49423804-49423806	1	0	0.4959
15302004-15302005	1	0	0.4959
23367604-23367605	1	0	0.4959
24219607-24219606	1	0	0.496
41075403-41075405	1	0	0.496
25671003-25671005	1	0	0.496
26340103-26340105	1	0	0.4961
44134204-44134205	1	0	0.4961
24525603-24525606	1	0	0.4961
42052004-42052005	1	0	0.4961
43233403-43233405	1	0	0.4961
57154305-57154304	1	0	0.4962
44354603-44354605	1	0	0.4964
41199205-41199204	1	0	0.4964
49747203-49747205	1	0	0.4965
23739705-23739704	1	0	0.4966
29281003-29281006	1	0	0.4966
29980505-29980507	1	0	0.4967
24091404-24091405	1	0	0.4968
22812406-22812403	1	0	0.4968
29919704-29919705	1	0	0.4968
45321803-45321805	1	0	0.4968
41962806-41962803	1	0	0.4969
42053504-42053505	1	0	0.4969
26252306-26252303	1	0	0.497
22738304-22738305	1	0	0.497
48795404-48795405	1	0	0.497
26162805-26162803	1	0	0.4971
15494404-15494405	1	0	0.4971
48841907-48841905	1	0	0.4972
29466103-29466106	1	0	0.4972
41442705-41442704	1	0	0.4972
25116803-25116806	1	0	0.4974
49675803-49675805	1	0	0.4976
43302404-43302405	1	0	0.4978
40777803-40777805	1	0	0.4978
50603603-50603605	1	0	0.4978
48407404-48407405	1	0	0.4979
21732805-21732803	1	0	0.498
49111004-49111006	1	0	0.498
29494604-29494605	1	0	0.4981
28886503-28886505	1	0	0.4981
27688205-27688204	1	0	0.4982
41993103-41993105	1	0	0.4983
28284004-28284005	1	0	0.4984
14689303-14689305	1	0	0.4984
46493905-46493904	1	0	0.4985
42907203-42907205	1	0	0.4985
43671604-43671605	1	0	0.4986
49329303-49329305	1	0	0.4986
57729405-57729404	1	0	0.4986
48592204-48592205	1	0	0.4987
46579204-46579205	1	0	0.4987
43190703-43190705	1	0	0.4988
20008103-20008105	1	0	0.4989
28117403-28117405	1	0	0.499
29529604-29529605	1	0	0.499
24515903-24515906	1	0	0.4991
23870503-23870505	1	0	0.4991
24525603-24525605	1	0	0.4992
27999803-27999805	1	0	0.4992
13605204-13605205	1	0	0.4992
10585305-10585304	1	0	0.4993
42139706-42139703	1	0	0.4993
17153704-17153706	1	0	0.4993
29398503-29398505	1	0	0.4993
12060904-12060905	1	0	0.4995
49430006-49430004	1	0	0.4995
57755305-57755303	1	0	0.4995
28117404-28117405	1	0	0.4996
22169004-22169005	1	0	0.4996
49329303-49329306	1	0	0.4997
26042103-26042106	1	0	0.4998
42158908-42158906	1	0	0.4998
43445504-43445505	1	0	0.4999
57362104-57362105	1	0	0.4999
24610203-24610205	1	0	0.4999
44496104-44496105	1	0	0.4999
16503004-16503005	1	0	0.4999
27573003-27573005	1	0	0.5
21156704-21156705	1	0	0.5
44574504-44574505	1	0	0.5001
43095904-43095905	1	0	0.5001
41075407-41075405	1	0	0.5003
23123403-23123405	1	0	0.5003
20272304-20272306	1	0	0.5003
22534904-22534905	1	0	0.5003
48657904-48657905	1	0	0.5003
56016604-56016605	1	0	0.5004
22782806-22782804	1	0	0.5004
24106205-24106203	1	0	0.5005
49101507-49101506	1	0	0.5005
48842703-48842705	1	0	0.5006
45692204-45692206	1	0	0.5006
13153404-13153405	1	0	0.5006
49101504-49101506	1	0	0.5006
24525604-24525605	1	0	0.5006
22272503-22272506	1	0	0.5007
45120005-45120004	1	0	0.5008
22584104-22584105	1	0	0.5008
42179804-42179805	1	0	0.5008
46802503-46802505	1	0	0.5008
19083104-19083105	1	0	0.5009
43190704-43190705	1	0	0.5009
44731004-44731005	1	0	0.501
19243804-19243806	1	0	0.501
41007704-41007705	1	0	0.501
28623804-28623806	1	0	0.5011
48842704-48842705	1	0	0.5011
44632004-44632005	1	0	0.5011
47704803-47704805	1	0	0.5012
45676503-45676506	1	0	0.5012
40686505-40686503	1	0	0.5013
44010903-44010905	1	0	0.5013
42095804-42095805	1	0	0.5014
45173804-45173806	1	0	0.5015
27791904-27791906	1	0	0.5015
27573004-27573005	1	0	0.5015
42893104-42893105	1	0	0.5015
15061404-15061405	1	0	0.5016
48488704-48488705	1	0	0.5016
52169605-52169604	1	0	0.5017
42095804-42095806	1	0	0.5017
46042006-46042004	1	0	0.5018
44338503-44338505	1	0	0.5018
55482503-55482505	1	0	0.5018
20821004-20821005	1	0	0.5019
24386404-24386405	1	0	0.5019
21876503-21876505	1	0	0.5019
45007203-45007205	1	0	0.502
23921804-23921806	1	0	0.502
49111004-49111005	1	0	0.5021
46323304-46323305	1	0	0.5021
43758003-43758006	1	0	0.5021
24788703-24788705	1	0	0.5022
24297404-24297405	1	0	0.5022
29090305-29090304	1	0	0.5022
20555803-20555805	1	0	0.5022
21813003-21813005	1	0	0.5023
15902803-15902805	1	0	0.5024
11810103-11810105	1	0	0.5025
44917604-44917606	1	0	0.5025
42465704-42465705	1	0	0.5026
18270103-18270106	1	0	0.5026
21365604-21365605	1	0	0.5026
10055203-10055205	1	0	0.5026
14377004-14377006	1	0	0.5026
49284503-42845005	1	0	0.5027
46443404-46443405	1	0	0.5028
22899303-22899305	1	0	0.5028
24957705-24957704	1	0	0.5029
22160603-22160605	1	0	0.503
41681704-41681705	1	0	0.5031
48359803-48359805	1	0	0.5032
57729405-57729407	1	0	0.5032
49430005-49430004	1	0	0.5032
46140006-46140003	1	0	0.5032
14647706-14647703	1	0	0.5032
23249903-23249905	1	0	0.5032
29838403-29838405	1	0	0.5032
29583804-29583805	1	0	0.5033
41792503-41792505	1	0	0.5033
45371304-45371306	1	0	0.5033
22035604-22035605	1	0	0.5034
22283804-22283805	1	0	0.5034
46276503-46276505	1	0	0.5034
55577005-55577003	1	0	0.5035
20488105-20488104	1	0	0.5037
13605203-13605205	1	0	0.5037
27265603-27265605	1	0	0.5037
44875103-44875105	1	0	0.5038
42548004-42548005	1	0	0.5038
17153703-17153706	1	0	0.5039
25586503-25586505	1	0	0.5039
25318604-25318605	1	0	0.5039
19778104-19778105	1	0	0.5039
46291003-46291005	1	0	0.504
29479607-29479605	1	0	0.504
25493504-25493506	1	0	0.5043
45541604-45541605	1	0	0.5043
56906805-56906804	1	0	0.5043
41080306-41080303	1	0	0.5043
41108704-41108705	1	0	0.5044
27298203-27298205	1	0	0.5044
29276404-29276405	1	0	0.5045
52459804-52459805	1	0	0.5046
18675304-18675305	1	0	0.5046
20072204-20072205	1	0	0.5046
41236604-41236605	1	0	0.5046
14206905-14206903	1	0	0.5046
26101803-26101805	1	0	0.5047
17153704-17153705	1	0	0.5047
21167204-21167205	1	0	0.5047
44582403-44582405	1	0	0.5048
27750205-27750204	1	0	0.5048
22421003-22421005	1	0	0.5049
22350003-22350005	1	0	0.505
42814607-42814605	1	0	0.505
22662905-22662903	1	0	0.505
22116404-22116405	1	0	0.505
44638903-44638905	1	0	0.505
24247905-24247903	1	0	0.5051
49955804-49955805	1	0	0.5051
13029804-13029805	1	0	0.5051
10588903-10588905	1	0	0.5051
47588603-47588606	1	0	0.5051
28550204-28550206	1	0	0.5051
15061406-15061407	1	0	0.5053
44155008-44155005	1	0	0.5054
18270104-18270106	1	0	0.5055
20555804-20555805	1	0	0.5056
41635204-41635205	1	0	0.5057
49329306-49329304	1	0	0.5057
41612304-41612305	1	0	0.5058
23921804-23921805	1	0	0.5058
24969504-24969505	1	0	0.5059
21299004-21299006	1	0	0.5059
20802204-20802205	1	0	0.5059
43915403-43915405	1	0	0.506
25990103-25990105	1	0	0.506
28996603-28996605	1	0	0.5061
29478703-29478706	1	0	0.5061
25095603-25095605	1	0	0.5061
42916605-42916603	1	0	0.5062
29258407-29258405	1	0	0.5063
42092003-42092005	1	0	0.5063
11341905-11341904	1	0	0.5063
40930204-40930206	1	0	0.5064
26600303-26600305	1	0	0.5065
41807703-41807705	1	0	0.5065
46840305-46840304	1	0	0.5065
49284504-49284505	1	0	0.5066
49335204-49335205	1	0	0.5066
49335206-49335203	1	0	0.5067
20240004-20240006	1	0	0.5069
44494803-44494805	1	0	0.5069
29924404-29924405	1	0	0.507
12083004-12083005	1	0	0.5072
49111003-49111005	1	0	0.5073
48917103-48917105	1	0	0.5073
26198803-26198805	1	0	0.5074
40737603-40737605	1	0	0.5074
46775904-46775905	1	0	0.5074
42212504-42212505	1	0	0.5074
19693703-19693705	1	0	0.5075
27775303-27775305	1	0	0.5075
24711206-24711204	1	0	0.5077
27427503-27427505	1	0	0.5077
40946403-40946405	1	0	0.5078
44655403-44655405	1	0	0.5078
44155007-44155006	1	0	0.5079
29985004-29985005	1	0	0.5079
25405104-25405105	1	0	0.5079
15902804-15902805	1	0	0.5079
40946403-40946406	1	0	0.508
26101804-26101805	1	0	0.508
44960205-44960203	1	0	0.508
40094703-40094705	1	0	0.5081
14946003-14946005	1	0	0.5081
49928604-49928605	1	0	0.5081
47335803-47335805	1	0	0.5082
44724903-44724905	1	0	0.5083
24912203-24912205	1	0	0.5083
23870503-23870506	1	0	0.5083
22899304-22899305	1	0	0.5084
53198505-53198503	1	0	0.5086
49423804-49423805	1	0	0.5086
49077304-49077305	1	0	0.5086
21714503-21714505	1	0	0.5086
42361604-42361606	1	0	0.5087
41075404-41075406	1	0	0.5087
44142203-44142206	1	0	0.5087
17599003-17599006	1	0	0.5087
25231603-25231605	1	0	0.5087
26824904-26824905	1	0	0.5088
48282403-48282405	1	0	0.5089
26915905-26915903	1	0	0.5089
17825104-17825105	1	0	0.5089
43671603-43671605	1	0	0.509
42053503-42053505	1	0	0.509
42825503-42825505	1	0	0.509
29980503-29980506	1	0	0.5091
44638903-40165705	1	0	0.5092
14057003-14057005	1	0	0.5092
42359504-42359506	1	0	0.5093
41228505-41228503	1	0	0.5093
28444603-28444605	1	0	0.5093
41928904-41928905	1	0	0.5093
27652305-27652304	1	0	0.5093
47995803-47995806	1	0	0.5094
42095803-42095805	1	0	0.5094
26650004-26650005	1	0	0.5095
48943405-48943404	1	0	0.5095
25147703-25147705	1	0	0.5095
40930203-40930206	1	0	0.5096
24578704-24578706	1	0	0.5096
29214205-29214204	1	0	0.5097
15877704-15877706	1	0	0.5098
21158403-21158406	1	0	0.5098
47306405-47306403	1	0	0.5099
40800707-40800705	1	0	0.5099
26340107-26340105	1	0	0.5099
40930204-40930205	1	0	0.51
24525604-24525606	1	0	0.51
42361604-42361605	1	0	0.5101
41962803-41962805	1	0	0.5101
47705204-47705206	1	0	0.5101
42915703-42915706	1	0	0.5101
47948404-47948405	1	0	0.5101
27525104-27525106	1	0	0.5101
58690405-58690404	1	0	0.5102
45825604-45825605	1	0	0.5103
29435304-29435305	1	0	0.5104
40322603-40322605	1	0	0.5105
49734004-49734006	1	0	0.5106
40565603-40565605	1	0	0.5107
40045304-40045306	1	0	0.5107
28332804-28332806	1	0	0.5108
46042003-46042006	1	0	0.5108
27431003-27431005	1	0	0.5108
42580205-42580203	1	0	0.5108
43741904-43741905	1	0	0.5108
47950004-47950005	1	0	0.5109
43131303-43131305	1	0	0.5111
40113503-40113506	1	0	0.5112
47269804-47269806	1	0	0.5112
43199007-43199005	1	0	0.5112
24633804-24633805	1	0	0.5112
46291004-46291005	1	0	0.5113
23602904-23602906	1	0	0.5113
14214203-14214206	1	0	0.5114
45089604-45089605	1	0	0.5114
42901404-42901405	1	0	0.5115
43451203-43451206	1	0	0.5116
14718204-14718205	1	0	0.5116
49335206-49335204	1	0	0.5116
45667304-45667305	1	0	0.5117
44222603-44222605	1	0	0.5118
44338503-44338506	1	0	0.5118
42170103-42170106	1	0	0.5118
23958304-23958305	1	0	0.5119
12643003-12643005	1	0	0.5119
24538803-24538805	1	0	0.5119
48614003-48614005	1	0	0.5121
41080305-41080304	1	0	0.5121
29240204-29240206	1	0	0.5121
23691003-23691005	1	0	0.5121
21515404-21515405	1	0	0.5121
24447703-24447705	1	0	0.5122
41952304-41952306	1	0	0.5122
28225703-28225705	1	0	0.5123
41399105-41399103	1	0	0.5123
22916204-22916206	1	0	0.5123
49339503-49339506	1	0	0.5124
42845003-42845005	1	0	0.5125
11441403-11441406	1	0	0.5125
42459103-42459105	1	0	0.5128
49747203-49747206	1	0	0.5128
46773104-46773105	1	0	0.5128
45601904-45601905	1	0	0.5129
44142204-44142206	1	0	0.513
48181104-48181106	1	0	0.5131
21876504-21876505	1	0	0.5131
44623603-44623605	1	0	0.5131
22560403-22560405	1	0	0.5131
24578703-24578705	1	0	0.5132
26918206-26918203	1	0	0.5133
29583803-29583806	1	0	0.5133
46260805-46260803	1	0	0.5133
22605404-22605405	1	0	0.5134
44956604-44956606	1	0	0.5134
13726006-13726004	1	0	0.5134
23553804-23553805	1	0	0.5135
41959105-41959103	1	0	0.5135
17776403-17776405	1	0	0.5135
14155806-14155803	1	0	0.5136
44960203-44960206	1	0	0.5137
46154604-46154605	1	0	0.5138
26116104-26116105	1	0	0.5139
22035404-22035405	1	0	0.5139
29104905-29104903	1	0	0.5139
41393804-41393806	1	0	0.514
29291103-29291106	1	0	0.514
24023403-24023405	1	0	0.514
15852904-15852905	1	0	0.514
10055204-10055205	1	0	0.5141
45173803-45173806	1	0	0.5141
27513405-27513403	1	0	0.5141
23619204-23619205	1	0	0.5141
45671404-45671405	1	0	0.5142
21577404-21577405	1	0	0.5142
46399404-46399405	1	0	0.5143
47382504-47382506	1	0	0.5143
27659503-27659506	1	0	0.5144
42060403-42060405	1	0	0.5144
29258404-29258405	1	0	0.5145
27958505-27958504	1	0	0.5145
28394303-28394305	1	0	0.5146
27417804-27417806	1	0	0.5146
25422004-25422006	1	0	0.5146
43790704-43790705	1	0	0.5148
44059405-44059403	1	0	0.5148
44822705-44822704	1	0	0.5148
41032604-41032605	1	0	0.5149
48986603-48986606	1	0	0.5149
27396003-27396005	1	0	0.5149
41260604-41260606	1	0	0.5149
49410404-49410405	1	0	0.5149
41393804-41393805	1	0	0.5149
40359604-40359605	1	0	0.515
14647705-14647707	1	0	0.515
15649804-15649805	1	0	0.515
44965404-44965405	1	0	0.5151
48128104-48128106	1	0	0.5151
41820003-41820005	1	0	0.5151
49111006-49111003	1	0	0.5152
29479604-29479605	1	0	0.5154
40064203-40064205	1	0	0.5154
11082204-11082205	1	0	0.5154
40064204-40064205	1	0	0.5155
41994806-41994803	1	0	0.5155
55899805-55899804	1	0	0.5155
44270404-44270405	1	0	0.5155
40323503-40323505	1	0	0.5155
14155806-14155804	1	0	0.5156
24274603-24274605	1	0	0.5157
20687503-20687505	1	0	0.5157
42813604-42813606	1	0	0.5157
23533404-23533405	1	0	0.5158
40777804-40777806	1	0	0.5159
41952303-41952306	1	0	0.5159
22405304-22405305	1	0	0.516
22469207-22469206	1	0	0.516
26535704-26535705	1	0	0.5162
44892905-44892904	1	0	0.5163
41075404-41075405	1	0	0.5164
11434904-11434905	1	0	0.5164
13123803-13123805	1	0	0.5165
52404904-52404905	1	0	0.5165
42283504-42283505	1	0	0.5166
24515904-24515905	1	0	0.5167
49937203-49937206	1	0	0.5167
43551803-43551805	1	0	0.5168
41037003-41037005	1	0	0.5168
43551804-43551805	1	0	0.5169
17077303-17077305	1	0	0.5169
22160604-22160605	1	0	0.517
25637103-25637105	1	0	0.5171
40799804-40799806	1	0	0.5171
49077305-49077303	1	0	0.5171
25901805-25901804	1	0	0.5171
44059405-44059404	1	0	0.5171
14946004-14946005	1	0	0.5172
47093904-47093905	1	0	0.5172
48133904-48133905	1	0	0.5172
47093903-47093905	1	0	0.5172
22421004-22421005	1	0	0.5172
13545206-13545204	1	0	0.5173
12949703-12949705	1	0	0.5173
44226405-44226404	1	0	0.5173
44655404-44655405	1	0	0.5173
46955006-46955003	1	0	0.5175
23249905-23249904	1	0	0.5175
27268305-27268307	1	0	0.5177
26793504-26793505	1	0	0.5177
23921803-23921806	1	0	0.5177
40772703-40772705	1	0	0.5177
48778606-48778607	1	0	0.5178
49291003-49291005	1	0	0.5178
52272205-52272204	1	0	0.5179
49675303-49675305	1	0	0.518
48443004-48443005	1	0	0.5181
26863803-26863805	1	0	0.5182
56889504-56889506	1	0	0.5183
21646503-21646505	1	0	0.5184
43865003-43865005	1	0	0.5185
26658805-26658803	1	0	0.5185
48814005-48814004	1	0	0.5185
13393403-13393406	1	0	0.5185
22862304-22862305	1	0	0.5185
13726005-13726003	1	0	0.5186
43095904-43095906	1	0	0.5187
48614004-48614005	1	0	0.5187
42465703-42465706	1	0	0.5187
42092004-42092005	1	0	0.5188
44305504-44305506	1	0	0.5188
26566107-26566105	1	0	0.5189
44146004-44146006	1	0	0.5189
53655006-53655004	1	0	0.5189
46789703-46789705	1	0	0.5189
42853304-42853305	1	0	0.519
10289704-10289705	1	0	0.519
49423504-49423506	1	0	0.5191
28728903-28728906	1	0	0.5191
44855204-44855206	1	0	0.5193
29258403-29258405	1	0	0.5193
19778103-19778105	1	0	0.5194
47950003-47950005	1	0	0.5194
41075406-41075403	1	0	0.5194
48529305-48529304	1	0	0.5195
26271905-26271903	1	0	0.5195
42968903-42968905	1	0	0.5195
45451703-45451705	1	0	0.5195
20982703-20982705	1	0	0.5196
10585306-10585304	1	0	0.5196
43373003-43373005	1	0	0.5196
26042104-26042106	1	0	0.5198
26309503-26309506	1	0	0.5198
25918303-25918305	1	0	0.5199
26650004-26650006	1	0	0.52
28814804-28814805	1	0	0.52
46802504-46802505	1	0	0.5201
42509104-42509105	1	0	0.5202
42170106-42170104	1	0	0.5203
25137904-25137905	1	0	0.5203
44673505-44673507	1	0	0.5203
49360303-49360306	1	0	0.5203
42509103-42509105	1	0	0.5204
48778604-48778606	1	0	0.5205
23979003-23979005	1	0	0.5206
24517504-24517506	1	0	0.5206
46221203-46221206	1	0	0.5207
28623803-28623806	1	0	0.5207
42237904-42237905	1	0	0.5207
26570204-26570205	1	0	0.5209
15747503-15747505	1	0	0.5209
27659504-27659505	1	0	0.5209
43586104-43586105	1	0	0.521
45318805-45318804	1	0	0.5212
15755204-15755206	1	0	0.5212
24763603-24763605	1	0	0.5212
40015406-40015403	1	0	0.5213
41792504-41792505	1	0	0.5213
12083003-12083005	1	0	0.5213
15614103-15614106	1	0	0.5214
11780705-11780703	1	0	0.5214
24143203-24143205	1	0	0.5215
43751403-43751406	1	0	0.5215
25194603-25194605	1	0	0.5215
24619903-24619905	1	0	0.5216
25689303-25689305	1	0	0.5217
20077604-20077605	1	0	0.5217
23644404-23644405	1	0	0.5218
48648503-48648505	1	0	0.5218
44494804-44494805	1	0	0.5218
42475204-42475205	1	0	0.5219
49729304-49729306	1	0	0.5219
47705205-47705203	1	0	0.5219
45919304-45919305	1	0	0.5219
44965403-44965405	1	0	0.522
21320407-21320406	1	0	0.5221
23034904-23034905	1	0	0.5221
27431004-27431005	1	0	0.5222
22134603-22134605	1	0	0.5223
29705104-29705105	1	0	0.5223
24763604-24763605	1	0	0.5223
16503004-16503006	1	0	0.5223
29240203-29240205	1	0	0.5223
14244503-14244506	1	0	0.5223
17856304-17856305	1	0	0.5223
12640403-12640405	1	0	0.5224
49994503-49994505	1	0	0.5226
47588603-47588605	1	0	0.5226
48648504-48648506	1	0	0.5226
17599004-17599006	1	0	0.5226
53813203-53813205	1	0	0.5228
28751404-28751405	1	0	0.5229
41400905-41400903	1	0	0.5229
43373004-43373005	1	0	0.5229
25671004-25671005	1	0	0.5229
43196804-43196805	1	0	0.523
44134203-44134205	1	0	0.523
45360604-45360605	1	0	0.523
24464205-24464204	1	0	0.5231
23273903-23273905	1	0	0.5231
24301504-24301505	1	0	0.5231
22374703-22374705	1	0	0.5231
44123904-44123905	1	0	0.5232
28922505-28922504	1	0	0.5232
27958503-27958505	1	0	0.5232
27417803-27417806	1	0	0.5233
26538303-26538305	1	0	0.5233
46579203-46579205	1	0	0.5233
41260607-41260606	1	0	0.5234
43790703-43790705	1	0	0.5234
20566204-20566205	1	0	0.5234
48128104-48128105	1	0	0.5235
15747506-15747504	1	0	0.5236
24957703-24957705	1	0	0.5237
47704804-47704806	1	0	0.5237
47786204-47786205	1	0	0.5238
25743103-25743105	1	0	0.5238
42813603-42813605	1	0	0.5239
21496903-21496905	1	0	0.5239
41796504-41796505	1	0	0.5241
24423503-24423505	1	0	0.5242
48917104-48917105	1	0	0.5242
24610203-24610206	1	0	0.5244
46851004-46851005	1	0	0.5246
57086205-57086203	1	0	0.5246
29876704-29876705	1	0	0.5247
42911203-42911205	1	0	0.5248
40712004-40712005	1	0	0.5248
23371004-23371005	1	0	0.5249
49101507-49101505	1	0	0.5249
23012904-23012905	1	0	0.5249
29840903-29840905	1	0	0.5249
15877703-15877705	1	0	0.5249
44673504-44673505	1	0	0.5249
22234905-22234903	1	0	0.525
43361104-43361105	1	0	0.525
48756403-48756406	1	0	0.525
29762103-29762105	1	0	0.525
49101504-49101505	1	0	0.5251
13520104-13520105	1	0	0.5251
28107504-28107505	1	0	0.5251
23958303-23958305	1	0	0.5251
28107503-28107505	1	0	0.5251
49866303-49866305	1	0	0.5252
25751303-25751305	1	0	0.5253
47076103-47076105	1	0	0.5253
55899803-55899805	1	0	0.5254
25453004-25453005	1	0	0.5254
47960805-47960803	1	0	0.5255
45806703-45806706	1	0	0.5255
28728904-28728906	1	0	0.5256
29379903-29379906	1	0	0.5257
46323304-46323306	1	0	0.5257
49729304-49729305	1	0	0.5257
42288604-42288606	1	0	0.5258
20206703-20206705	1	0	0.5259
48648504-48648505	1	0	0.5259
22782805-22782803	1	0	0.526
23611903-23611905	1	0	0.526
20271504-20271506	1	0	0.5261
23919806-23919804	1	0	0.5262
44176503-44176505	1	0	0.5262
45082404-45082406	1	0	0.5263
41993105-41993104	1	0	0.5263
47825003-47825005	1	0	0.5264
49573304-49573305	1	0	0.5264
11094603-11094606	1	0	0.5264
29685504-29685505	1	0	0.5264
52404903-52404905	1	0	0.5264
13851804-13851805	1	0	0.5265
20271503-20271506	1	0	0.5266
14647705-14647704	1	0	0.5268
26205005-26205004	1	0	0.527
48265004-48265006	1	0	0.5271
28419803-28419805	1	0	0.5271
42095803-42095806	1	0	0.5271
16673506-16673504	1	0	0.5272
49423504-49423505	1	0	0.5272
43821503-43821505	1	0	0.5274
27734703-27734706	1	0	0.5275
45360603-45360605	1	0	0.5276
58705505-58705504	1	0	0.5276
17908404-17908405	1	0	0.5277
19243803-19243806	1	0	0.5278
41998103-41998105	1	0	0.5279
40117103-40117105	1	0	0.5279
20982704-20982705	1	0	0.528
43651306-43651303	1	0	0.528
40473803-40473805	1	0	0.5281
43752105-43752103	1	0	0.5281
14647705-14647703	1	0	0.5282
48881405-48881403	1	0	0.5282
41762103-41762105	1	0	0.5282
47839104-47839106	1	0	0.5283
20272304-20272305	1	0	0.5283
28243305-28243304	1	0	0.5283
49928603-49928605	1	0	0.5285
22937904-22937905	1	0	0.5285
23366303-23366305	1	0	0.5286
28886504-28886505	1	0	0.5287
17776404-17776406	1	0	0.5287
45496504-45496505	1	0	0.5288
21023103-21023105	1	0	0.5289
24895903-24895905	1	0	0.5289
22405303-22405305	1	0	0.5291
26904903-26904905	1	0	0.5291
40045303-40045306	1	0	0.5292
47500604-47500605	1	0	0.5292
16176107-16176105	1	0	0.5293
48265003-48265006	1	0	0.5293
27657804-27657805	1	0	0.5293
23524003-23524005	1	0	0.5293
13701203-13701205	1	0	0.5294
41151903-41151905	1	0	0.5295
23123404-23123405	1	0	0.5295
58286606-58286603	1	0	0.5295
29129303-29129305	1	0	0.5296
24757603-24757605	1	0	0.5296
46722604-46722605	1	0	0.5296
42460404-42460406	1	0	0.5296
42201603-42201605	1	0	0.5297
49573304-49573306	1	0	0.5297
49148603-49148605	1	0	0.5298
24297403-24297405	1	0	0.5298
40322604-40322606	1	0	0.5298
17153703-17153705	1	0	0.5299
41694704-41694705	1	0	0.5299
12033903-12033905	1	0	0.53
27388504-27388505	1	0	0.53
27525103-27525106	1	0	0.53
27631603-27631605	1	0	0.5301
15747505-15747504	1	0	0.5302
28740904-28740906	1	0	0.5302
47315103-47315105	1	0	0.5302
13701205-13701204	1	0	0.5302
48750804-48750805	1	0	0.5303
22035403-22035405	1	0	0.5303
25318403-25318405	1	0	0.5304
27261603-27261606	1	0	0.5304
20077604-20077606	1	0	0.5305
41635203-41635205	1	0	0.5305
25056704-25056705	1	0	0.5305
44623606-44623604	1	0	0.5306
20411205-20411204	1	0	0.5306
24183803-24183805	1	0	0.5306
28990804-28990805	1	0	0.5307
48881405-48881404	1	0	0.5308
26036704-26036705	1	0	0.5308
21907304-21907305	1	0	0.5308
42255703-42255705	1	0	0.5308
29252903-29252905	1	0	0.5309
48368205-48368204	1	0	0.5309
20893203-20893206	1	0	0.531
42288604-42288605	1	0	0.5312
15381903-15381905	1	0	0.5312
44226403-44226405	1	0	0.5313
24863103-24863105	1	0	0.5313
20488106-20488104	1	0	0.5313
44768904-44768905	1	0	0.5313
40901904-40901905	1	0	0.5313
28291603-28291605	1	0	0.5314
45155504-45155505	1	0	0.5315
13520103-13520105	1	0	0.5315
47384403-47384405	1	0	0.5316
42092003-42092006	1	0	0.5316
45003404-45003405	1	0	0.5317
27113604-27113606	1	0	0.5317
47335805-47335804	1	0	0.5318
42545803-42545805	1	0	0.5318
48778603-48778606	1	0	0.5319
41762106-41762104	1	0	0.5319
42052003-42052005	1	0	0.5319
24447704-24447705	1	0	0.5319
25100505-25100504	1	0	0.5319
22667705-22667703	1	0	0.532
15381904-15381905	1	0	0.5321
40416203-40416205	1	0	0.5321
27041404-27041405	1	0	0.5321
23691003-23691006	1	0	0.5323
14647706-14647704	1	0	0.5323
22046703-22046705	1	0	0.5323
47269803-47269806	1	0	0.5323
24517503-24517505	1	0	0.5323
24609103-24609105	1	0	0.5323
49563304-49563305	1	0	0.5324
26517305-26517304	1	0	0.5324
40773604-40773606	1	0	0.5325
23371003-23371005	1	0	0.5326
43634405-43634404	1	0	0.5327
48795403-48795405	1	0	0.5328
21320403-21320406	1	0	0.5329
10103604-10103606	1	0	0.5329
23826405-23826403	1	0	0.5329
14110403-14110406	1	0	0.5329
49673704-49673705	1	0	0.533
45966204-45966205	1	0	0.5331
41238004-41238005	1	0	0.5332
49374205-49374204	1	0	0.5332
29035004-29035005	1	0	0.5333
44609803-44609805	1	0	0.5333
40800703-40800705	1	0	0.5334
15034503-15034505	1	0	0.5334
42674003-42674005	1	0	0.5335
48592203-48592205	1	0	0.5335
48443003-48443005	1	0	0.5336
47705206-47705203	1	0	0.5336
44408804-44408805	1	0	0.5336
24912203-24912206	1	0	0.5336
47593504-47593505	1	0	0.5337
49544904-49544905	1	0	0.5338
46773103-46773105	1	0	0.5338
27113603-27113605	1	0	0.5338
26915906-26915903	1	0	0.5339
42405405-42405403	1	0	0.5339
23691004-23691005	1	0	0.5339
22122303-22122305	1	0	0.534
23739706-23739703	1	0	0.5342
20295604-20295605	1	0	0.5342
16788005-15468104	1	0	0.5342
49675304-49675305	1	0	0.5342
23322104-23322105	1	0	0.5343
43941605-43941604	1	0	0.5343
49284503-49284505	1	0	0.5344
40705904-40705905	1	0	0.5345
28670805-28670803	1	0	0.5345
49798103-49798106	1	0	0.5345
55577005-55577004	1	0	0.5345
23660603-23660605	1	0	0.5345
48246004-48246005	1	0	0.5345
47950004-47950006	1	0	0.5346
21320404-21320405	1	0	0.5346
47439604-47439605	1	0	0.5346
24386405-24386403	1	0	0.5347
27388503-27388505	1	0	0.5348
10845004-10845006	1	0	0.5348
46625203-46625206	1	0	0.5349
16176103-16176105	1	0	0.5349
26535703-26535705	1	0	0.5349
18675305-18675303	1	0	0.5349
27417803-27417805	1	0	0.5349
26355204-26355205	1	0	0.5349
29340904-29340905	1	0	0.535
16860603-16860605	1	0	0.535
41453703-41453705	1	0	0.5351
22683904-22683905	1	0	0.5352
23611904-23611905	1	0	0.5353
49291004-49291005	1	0	0.5353
17231404-17231405	1	0	0.5353
27396004-27396006	1	0	0.5354
49218204-49218205	1	0	0.5354
43131304-43131306	1	0	0.5354
41193105-41193103	1	0	0.5354
48720806-48720804	1	0	0.5355
44806103-44806106	1	0	0.5356
51719805-51719804	1	0	0.5356
21156703-21156705	1	0	0.5358
49713904-49713906	1	0	0.5359
43374303-43374305	1	0	0.5359
20540103-20540105	1	0	0.5359
42776503-42776506	1	0	0.536
41075704-41075705	1	0	0.536
47839103-47839106	1	0	0.536
11082203-11082205	1	0	0.5361
46840203-46840206	1	0	0.5361
21661304-21661305	1	0	0.5362
29258403-29258406	1	0	0.5362
24609104-24609105	1	0	0.5363
23826404-23826405	1	0	0.5363
41601003-41601006	1	0	0.5363
29281004-29281005	1	0	0.5364
29379903-29379905	1	0	0.5365
40518104-40518105	1	0	0.5365
43741903-43741906	1	0	0.5366
58200203-58200205	1	0	0.5368
57729406-57729404	1	0	0.5368
42158904-42158905	1	0	0.5369
43821503-43821506	1	0	0.537
21186204-21186205	1	0	0.5371
42044404-42044405	1	0	0.5373
22916203-22916206	1	0	0.5374
20008104-20008105	1	0	0.5374
20736006-20736003	1	0	0.5374
42018503-42018505	1	0	0.5374
49573303-49573306	1	0	0.5374
48096406-48096403	1	0	0.5375
18364104-18364105	1	0	0.5375
20225403-20225405	1	0	0.5375
29879405-29879404	1	0	0.5376
46692304-46692305	1	0	0.5376
49360306-49360304	1	0	0.5377
27852505-27852504	1	0	0.5378
43282403-43282405	1	0	0.5379
47584903-47584905	1	0	0.5379
18850103-18850106	1	0	0.538
27268303-27268305	1	0	0.5381
10842304-10842305	1	0	0.5381
46154603-46154605	1	0	0.5381
47354903-47354905	1	0	0.5382
48574003-48574005	1	0	0.5384
44960204-44960206	1	0	0.5384
49555203-49555205	1	0	0.5384
41772204-41772205	1	0	0.5384
24788704-24788705	1	0	0.5384
14244504-14244505	1	0	0.5385
14718203-14718205	1	0	0.5385
20117604-20117605	1	0	0.5385
46042003-46042005	1	0	0.5385
46029103-46029106	1	0	0.5386
49413503-49413505	1	0	0.5387
49282204-49282206	1	0	0.5388
23553803-23553805	1	0	0.5388
41601004-41601006	1	0	0.5389
20449904-20449905	1	0	0.539
27652305-27652303	1	0	0.539
44875104-44875105	1	0	0.5392
47388904-47388905	1	0	0.5392
20531206-20531204	1	0	0.5393
43265304-43265305	1	0	0.5393
23912703-23912705	1	0	0.5394
13726006-13726003	1	0	0.5394
47089603-47089605	1	0	0.5395
45661804-45661805	1	0	0.5396
47203004-47203005	1	0	0.5397
40155705-40155704	1	0	0.5398
48785104-48785105	1	0	0.5398
42662803-42662805	1	0	0.5398
16503003-16503005	1	0	0.5398
20531206-20531203	1	0	0.5399
44268804-44268805	1	0	0.54
27276504-27276506	1	0	0.54
40205204-40205205	1	0	0.5402
41305205-41305204	1	0	0.5402
41952304-41952305	1	0	0.5403
47009505-47009503	1	0	0.5403
20137104-20137105	1	0	0.5404
40349805-40349804	1	0	0.5404
40290203-40290206	1	0	0.5404
27775304-27775305	1	0	0.5405
48778604-48778605	1	0	0.5405
40094705-40094707	1	0	0.5406
14654803-14654805	1	0	0.5406
11434103-11434105	1	0	0.5406
40340203-40340205	1	0	0.5407
47791203-47791205	1	0	0.5407
20117603-20117605	1	0	0.5408
43233405-43233404	1	0	0.5408
23805603-23805605	1	0	0.5408
45541603-45541605	1	0	0.5409
41807704-41807705	1	0	0.541
24596103-24596105	1	0	0.5411
45128905-45128904	1	0	0.5411
46840203-46840205	1	0	0.5412
47995803-47995805	1	0	0.5412
12643005-12643004	1	0	0.5413
26116103-26116105	1	0	0.5413
22991303-22991305	1	0	0.5414
49994507-49994505	1	0	0.5414
45128906-45128904	1	0	0.5414
16788003-16788005	1	0	0.5414
19569303-19569305	1	0	0.5415
50987203-50987205	1	0	0.5415
28317803-28317805	1	0	0.5416
40155705-40155703	1	0	0.5416
53282205-53282204	1	0	0.5416
46092804-46092805	1	0	0.5418
48456404-48456405	1	0	0.5419
42077203-42077205	1	0	0.5419
42077204-42077205	1	0	0.5419
44582403-44582406	1	0	0.542
29478704-29478706	1	0	0.5421
43196805-43196803	1	0	0.5422
46395004-46395005	1	0	0.5422
43131304-43131305	1	0	0.5423
21832303-21832305	1	0	0.5424
22119803-22119805	1	0	0.5424
47306405-47306404	1	0	0.5425
26162805-26162804	1	0	0.5425
22738305-22738307	1	0	0.5425
29240203-29240206	1	0	0.5426
26570204-26570206	1	0	0.5427
47566204-47566205	1	0	0.5427
45919304-45919306	1	0	0.5427
42158908-42158905	1	0	0.5429
48778603-48778605	1	0	0.5429
23602903-23602906	1	0	0.5429
43552504-43552506	1	0	0.5431
28334904-28334905	1	0	0.5432
46323306-46323303	1	0	0.5432
14647706-14647707	1	0	0.5433
23532105-23532104	1	0	0.5434
44822706-44822703	1	0	0.5434
44176504-44176505	1	0	0.5434
45759704-45759705	1	0	0.5435
48662103-48662105	1	0	0.5435
24423504-24423506	1	0	0.5436
20566203-20566205	1	0	0.5437
27679803-27679806	1	0	0.5438
22374704-22374705	1	0	0.5438
[truncated: 851 more rows]
