# Supplementary material for: Sibling method increases risk assessment estimates for type 1 diabetes
Source: PLoS One. 2017 May 16;12(5):e0176341. doi: 10.1371/journal.pone.0176341 (PMC5433695; doi:10.1371/journal.pone.0176341)
Supplement: S6 File — Plink IBD probabilities for affected vs affected sib pairs. (TXT) [file pone.0176341.s006.txt]

sibpair	p1	p2	pi_hat
48301903-41530903	1	1	0.2069
40165704-44638904	1	1	0.2223
48301904-41530903	1	1	0.2351
43095904-42452407	1	1	0.2353
17393903-17393904	1	1	0.2398
43095903-42452403	1	1	0.2418
43095903-42452407	1	1	0.2467
49102303-49102304	1	1	0.2472
40165703-44638904	1	1	0.2554
45754804-45754803	1	1	0.2555
29969903-29969904	1	1	0.2692
43095904-42452403	1	1	0.2728
44142204-46042004	1	1	0.2825
44142204-46042003	1	1	0.2859
29124303-29124304	1	1	0.294
46955604-46955603	1	1	0.2948
28550204-28550203	1	1	0.2953
16788004-15468103	1	1	0.3019
49284504-42845004	1	1	0.3031
44142203-46042003	1	1	0.306
29793804-29793803	1	1	0.3085
16788003-15468103	1	1	0.3123
24183803-24183804	1	1	0.3165
22469207-22469204	1	1	0.3211
42845003-49284504	1	1	0.3265
49977207-49977204	1	1	0.3298
26731303-26731304	1	1	0.331
42469503-42469504	1	1	0.335
49977203-49977204	1	1	0.3399
21569104-21569103	1	1	0.3411
23593703-23593704	1	1	0.3465
44142203-46042004	1	1	0.351
11434903-11434904	1	1	0.3553
53165104-53165103	1	1	0.3684
49699504-49699507	1	1	0.3764
43924603-43924604	1	1	0.3805
42158907-42158904	1	1	0.3846
48861004-48861007	1	1	0.3879
45808603-45808604	1	1	0.3887
15349803-15349804	1	1	0.3902
23034403-23034404	1	1	0.3919
47995804-47995803	1	1	0.3936
29018704-29018703	1	1	0.3968
26416007-26416004	1	1	0.401
47640203-47640204	1	1	0.4016
40223703-40223704	1	1	0.4019
19516904-19516903	1	1	0.4028
49563304-49563303	1	1	0.4046
24704704-24704703	1	1	0.4047
20318004-20318003	1	1	0.4048
42101003-42101004	1	1	0.4056
29770704-29770703	1	1	0.4062
48118304-48118303	1	1	0.4067
29876704-29876703	1	1	0.4108
47306404-47306403	1	1	0.4138
29997003-29997004	1	1	0.4141
56983407-56983404	1	1	0.4145
22584103-22584104	1	1	0.4161
54579304-54579303	1	1	0.4168
29863603-29863604	1	1	0.4168
43199004-43199003	1	1	0.4174
47382503-47382504	1	1	0.418
29748804-29748803	1	1	0.4193
49453104-49453103	1	1	0.42
24576203-24576204	1	1	0.4205
44404404-44404403	1	1	0.421
29252904-29252903	1	1	0.422
23425803-23425804	1	1	0.4221
25805308-25805304	1	1	0.4222
20647804-20647807	1	1	0.4223
41032604-41032603	1	1	0.4239
16416803-16416804	1	1	0.4248
45587504-45587503	1	1	0.4253
26322403-26322404	1	1	0.4254
21456503-21456504	1	1	0.4261
26116103-26116104	1	1	0.427
20652103-20652104	1	1	0.4272
21249204-21249203	1	1	0.4273
41260607-41260604	1	1	0.4279
18042104-18042103	1	1	0.4284
49077304-49077303	1	1	0.4292
41694703-41694704	1	1	0.4294
18737008-18737004	1	1	0.4298
46549203-46549204	1	1	0.43
28332803-28332804	1	1	0.43
48529303-48529304	1	1	0.4301
27431003-27431004	1	1	0.4302
49555203-49555204	1	1	0.4303
18737004-18737007	1	1	0.4305
45601903-45601904	1	1	0.4307
47350904-47350903	1	1	0.4314
25637104-25637103	1	1	0.4315
26416007-26416003	1	1	0.4323
49994504-49994503	1	1	0.4327
11705004-11705003	1	1	0.4333
42362103-42362104	1	1	0.4334
27663404-27663403	1	1	0.4337
43131603-43131604	1	1	0.4352
51467504-51467503	1	1	0.4356
47976603-47976604	1	1	0.4357
18737009-18737007	1	1	0.4359
20525403-20525404	1	1	0.4361
42662804-42662803	1	1	0.4368
23319903-23319904	1	1	0.437
24219603-24219607	1	1	0.437
40608103-40608104	1	1	0.4375
59224003-59224004	1	1	0.4379
42881004-42881003	1	1	0.4379
12640403-12640404	1	1	0.4384
10588903-10588904	1	1	0.4388
45637604-45637603	1	1	0.4388
45249904-45249903	1	1	0.439
25778103-25778104	1	1	0.4394
24895903-24895904	1	1	0.4395
27855603-27855604	1	1	0.4396
17669303-17669304	1	1	0.4399
41570004-41570003	1	1	0.44
44155009-44155003	1	1	0.4401
23731904-23731903	1	1	0.4403
27657504-27657503	1	1	0.4403
21196503-21196504	1	1	0.4404
40014104-40014103	1	1	0.4408
45503303-45503304	1	1	0.4419
24337303-24337304	1	1	0.4422
41077704-41077703	1	1	0.4422
44395704-44395703	1	1	0.4424
27750203-27750204	1	1	0.4425
41075403-41075407	1	1	0.4429
29558607-29558604	1	1	0.443
44268803-44268807	1	1	0.4433
42237903-42237904	1	1	0.4433
41171804-41171803	1	1	0.444
22000303-22000304	1	1	0.4442
48580103-48580104	1	1	0.4443
24957703-24957704	1	1	0.4443
19499003-19499004	1	1	0.4443
18135904-18135903	1	1	0.4445
59365603-59365604	1	1	0.4449
49335203-49335204	1	1	0.445
28444603-28444604	1	1	0.4453
21916803-21916804	1	1	0.4454
10295503-10295504	1	1	0.4464
45672703-45672704	1	1	0.4466
48614003-48614004	1	1	0.447
44597703-44597704	1	1	0.4475
23805604-23805603	1	1	0.4483
24275103-24275104	1	1	0.4485
49048203-49048204	1	1	0.4486
24077204-24077203	1	1	0.4488
48861004-48861003	1	1	0.4489
27464203-27464204	1	1	0.449
20411203-20411204	1	1	0.4492
22336903-22336904	1	1	0.4492
54841903-54841904	1	1	0.4494
23318804-23318803	1	1	0.4496
46649004-46649007	1	1	0.4498
56983407-56983403	1	1	0.4505
44155009-44155007	1	1	0.4505
27373904-27373903	1	1	0.4508
29339403-29339404	1	1	0.4509
49550803-49550804	1	1	0.4512
42179804-42179803	1	1	0.4513
54305603-54305604	1	1	0.4513
26793503-26793504	1	1	0.452
18737008-18737009	1	1	0.4526
44155008-44155003	1	1	0.4526
24948504-24948503	1	1	0.4527
24554007-24554003	1	1	0.4527
24578703-24578704	1	1	0.453
16033304-16033303	1	1	0.453
43918404-43918407	1	1	0.4531
44979604-44979603	1	1	0.4536
46042003-46042004	1	1	0.4537
23124304-23124307	1	1	0.4539
42776503-42776504	1	1	0.454
42844003-42844004	1	1	0.4547
22288303-22288304	1	1	0.4548
40001804-40001803	1	1	0.4548
55970803-55970804	1	1	0.455
21320404-21320407	1	1	0.4552
43095903-43095904	1	1	0.4552
50741804-50741803	1	1	0.4553
45531403-45531404	1	1	0.4554
43455403-43455404	1	1	0.4554
43277503-43277504	1	1	0.4556
42212503-42212504	1	1	0.4558
27041403-27041404	1	1	0.4559
23803303-23803304	1	1	0.456
48590203-48590204	1	1	0.4561
29980503-29980504	1	1	0.4573
44638204-44638203	1	1	0.4574
28836403-28836404	1	1	0.4575
27659503-27659504	1	1	0.4575
21372503-21372504	1	1	0.4579
22116403-22116404	1	1	0.4579
26600303-26600304	1	1	0.458
29228903-29228904	1	1	0.4582
11839004-11839003	1	1	0.4583
46965304-46965303	1	1	0.4584
41236604-41236603	1	1	0.4585
53482704-53482703	1	1	0.4586
48778604-48778607	1	1	0.4587
44608507-44608503	1	1	0.4589
49737803-49737804	1	1	0.4589
48485703-48485704	1	1	0.4589
44330203-44330204	1	1	0.4594
10289703-10289704	1	1	0.46
45988803-45988804	1	1	0.4601
22772603-22772604	1	1	0.4603
21549903-21549904	1	1	0.4603
22469207-22469203	1	1	0.4606
43253104-43253103	1	1	0.461
24746104-24746103	1	1	0.4613
23979003-23979004	1	1	0.4614
24595803-24595804	1	1	0.4615
23078004-23078003	1	1	0.4616
13029803-13029804	1	1	0.4616
20781003-20781004	1	1	0.4618
48587503-48587504	1	1	0.4618
22553604-22553603	1	1	0.462
42813603-42813604	1	1	0.4622
22083703-22083704	1	1	0.4626
29478704-29478703	1	1	0.4628
22169003-22169004	1	1	0.4629
49238504-49238503	1	1	0.4633
41933704-41933707	1	1	0.4639
26231303-26231304	1	1	0.464
26155704-26155703	1	1	0.4642
44194703-44194704	1	1	0.4642
53299804-53299803	1	1	0.4645
21589003-21589004	1	1	0.4646
41340004-41340003	1	1	0.4647
22856203-22856204	1	1	0.4648
21904903-21904904	1	1	0.465
48840203-48840204	1	1	0.4651
21634307-21634303	1	1	0.4656
56917403-56917404	1	1	0.4659
58734003-58734004	1	1	0.4662
25636404-25636403	1	1	0.4663
20253803-20253804	1	1	0.4665
21714503-21714504	1	1	0.4669
27556103-27556104	1	1	0.4671
20494603-20494604	1	1	0.4672
40630003-40630004	1	1	0.4673
20350903-20350904	1	1	0.4674
44699003-44699007	1	1	0.4675
42201603-42201604	1	1	0.4676
14220003-14220004	1	1	0.4678
20197303-20197304	1	1	0.4679
26783103-26783104	1	1	0.468
40117104-40117103	1	1	0.4684
16330303-16330304	1	1	0.4686
40799803-40799804	1	1	0.4686
49426003-49426004	1	1	0.4688
10289704-10289707	1	1	0.4688
47582204-47582203	1	1	0.4694
27660603-27660604	1	1	0.4694
24023403-24023404	1	1	0.4696
45661803-45661804	1	1	0.4699
17231403-17231404	1	1	0.4701
23620603-23620604	1	1	0.4703
48443003-48443004	1	1	0.4705
42361604-42361603	1	1	0.4708
29769403-29769404	1	1	0.4709
19091904-19091903	1	1	0.4709
41792503-41792504	1	1	0.471
15407003-15407004	1	1	0.471
42479604-42479603	1	1	0.4711
26234403-26234404	1	1	0.4711
48094103-48094104	1	1	0.4712
26551503-26551504	1	1	0.4714
44123904-44123903	1	1	0.4715
57212403-57212404	1	1	0.4718
48404504-48404503	1	1	0.4718
47588603-47588604	1	1	0.4718
15054203-15054204	1	1	0.4719
22011004-22011003	1	1	0.472
49699503-49699504	1	1	0.4721
21531503-21531504	1	1	0.4721
21895403-21895404	1	1	0.4724
43377807-43377804	1	1	0.4724
47794303-47794304	1	1	0.4725
27678303-27678304	1	1	0.4727
23524604-23524603	1	1	0.4728
40419503-40419504	1	1	0.473
42145704-42145703	1	1	0.473
42350404-42350403	1	1	0.473
29442403-29442404	1	1	0.4732
52169603-52169604	1	1	0.4732
27541903-27541904	1	1	0.4733
41188403-41188404	1	1	0.4734
25554703-25554704	1	1	0.4735
47825003-47825004	1	1	0.4735
44155004-44155007	1	1	0.4736
20924403-20924404	1	1	0.4738
40094703-40094707	1	1	0.4739
46871803-46871804	1	1	0.4741
24856303-24856304	1	1	0.4745
24442803-24442804	1	1	0.4746
45026204-45026203	1	1	0.4748
49544903-49544904	1	1	0.4748
28959503-28959504	1	1	0.475
49994507-49994504	1	1	0.4753
23815404-23815403	1	1	0.4755
25276403-25276404	1	1	0.4758
29529603-29529604	1	1	0.4759
21732803-21732804	1	1	0.476
49148603-49148604	1	1	0.4761
13153803-13153804	1	1	0.4762
14031703-14031704	1	1	0.4763
21633303-21633304	1	1	0.4765
41965903-41965904	1	1	0.4765
44137403-44137404	1	1	0.4766
41820003-41820004	1	1	0.4767
22951404-22951403	1	1	0.4769
48096403-48096404	1	1	0.4774
18785403-18785404	1	1	0.4776
43486103-43486104	1	1	0.4777
21292904-21292903	1	1	0.4777
22020004-22020003	1	1	0.4778
22738303-22738307	1	1	0.4779
16176104-16176107	1	1	0.478
27701803-27701804	1	1	0.478
25390803-25390807	1	1	0.478
24347904-24347903	1	1	0.478
42405403-42405404	1	1	0.478
20008104-20008103	1	1	0.4781
25473503-25473504	1	1	0.4783
49356403-49356404	1	1	0.4785
22358103-22358104	1	1	0.4786
15877704-15877703	1	1	0.4786
29980503-29980507	1	1	0.4787
15082204-15082203	1	1	0.4787
53089703-53089704	1	1	0.479
57704503-57704504	1	1	0.479
47770204-47770203	1	1	0.479
10657404-10657403	1	1	0.479
27682204-27682203	1	1	0.479
16188203-16188204	1	1	0.4791
44452503-44452504	1	1	0.4791
17702103-17702104	1	1	0.4792
24225404-24225403	1	1	0.4792
43036204-43036203	1	1	0.4793
23686704-23686703	1	1	0.4795
13638904-13638903	1	1	0.4796
20350003-20350004	1	1	0.4797
25378603-25378604	1	1	0.4797
23249903-23249904	1	1	0.4798
40203307-40203304	1	1	0.4799
23423804-23423803	1	1	0.4804
16107203-16107204	1	1	0.4805
29291103-29291104	1	1	0.4806
43649204-43649203	1	1	0.4806
57571703-57571704	1	1	0.4807
57462903-57462904	1	1	0.4808
15330703-15330704	1	1	0.4808
22403004-22403003	1	1	0.4809
21365603-21365604	1	1	0.4809
15569103-15569104	1	1	0.481
20566204-20566207	1	1	0.481
21325004-21325003	1	1	0.4811
44155008-44155007	1	1	0.4812
53282203-53282204	1	1	0.4812
22662903-22662907	1	1	0.4814
26295604-26295603	1	1	0.4814
23077203-23077204	1	1	0.4814
27811103-27811104	1	1	0.4815
43630503-43630504	1	1	0.4815
16860603-16860604	1	1	0.4816
45747904-45747903	1	1	0.4817
29240203-29240204	1	1	0.4817
41225604-41225603	1	1	0.4821
22580503-22580504	1	1	0.4822
58979103-58979104	1	1	0.4822
46443403-46443404	1	1	0.4822
13227903-13227904	1	1	0.4823
24645703-24645704	1	1	0.4825
42255703-42255704	1	1	0.4825
40290103-40290104	1	1	0.4826
16788003-16788004	1	1	0.4826
12571803-12571804	1	1	0.4827
44638903-44638904	1	1	0.4827
44305504-44305503	1	1	0.4828
40761204-40761203	1	1	0.4828
22319603-22319604	1	1	0.483
21373604-21373603	1	1	0.4831
24459503-24459504	1	1	0.4831
40772703-40772704	1	1	0.4832
47224704-47224703	1	1	0.4834
26309503-26309504	1	1	0.4834
29838404-29838403	1	1	0.4835
17559404-17559407	1	1	0.4835
25051603-25051604	1	1	0.4837
45456004-45456007	1	1	0.4837
21533403-21533404	1	1	0.4838
23124303-23124304	1	1	0.4839
40323503-40323504	1	1	0.4839
47633703-47633704	1	1	0.4839
41725804-41725807	1	1	0.4841
28225704-28225703	1	1	0.4843
20687503-20687504	1	1	0.4843
56422103-56422104	1	1	0.4843
42231604-42231603	1	1	0.4844
46975503-46975504	1	1	0.4845
24039104-24039103	1	1	0.4845
27679807-27679808	1	1	0.4846
15061403-15061407	1	1	0.4848
40862904-40862903	1	1	0.4848
21782703-21782704	1	1	0.4849
46512103-46512104	1	1	0.4849
23012903-23012904	1	1	0.4849
40416203-40416204	1	1	0.485
22119803-22119804	1	1	0.4852
41530904-41530903	1	1	0.4852
44986404-44986403	1	1	0.4852
42192103-42192104	1	1	0.4852
17814804-17814803	1	1	0.4852
43457404-43457403	1	1	0.4854
15034503-15034504	1	1	0.4854
21040203-21040204	1	1	0.4855
26576003-26576004	1	1	0.4857
40265304-40265303	1	1	0.4857
48359803-48359804	1	1	0.4857
40589303-40589304	1	1	0.4857
59003403-59003404	1	1	0.4858
25137903-25137904	1	1	0.4859
21163104-21163103	1	1	0.486
21887903-21887904	1	1	0.486
22151004-22151003	1	1	0.486
28623803-28623804	1	1	0.486
14110403-14110404	1	1	0.4861
27504104-27504103	1	1	0.4862
42158903-42158908	1	1	0.4864
26841103-26841104	1	1	0.4867
42953003-42953004	1	1	0.4869
20597603-20597604	1	1	0.4869
17908403-17908404	1	1	0.4869
28129303-28129304	1	1	0.4871
49403404-49403403	1	1	0.4871
20175403-20175404	1	1	0.4874
15096604-15096603	1	1	0.4874
20311703-20311704	1	1	0.4876
22491303-22491304	1	1	0.4877
49512004-49512003	1	1	0.4879
18270103-18270104	1	1	0.4879
53828704-53828703	1	1	0.4879
23190204-23190207	1	1	0.488
45321803-45321807	1	1	0.488
28215803-28215804	1	1	0.4881
25264203-25264204	1	1	0.4881
29925207-29925204	1	1	0.4881
18190803-18190804	1	1	0.4882
20768003-20768004	1	1	0.4883
24301504-24301503	1	1	0.4883
28697303-28697304	1	1	0.4884
20388703-20388704	1	1	0.4884
27871803-27871804	1	1	0.4886
42845003-42845004	1	1	0.4886
49568804-49568803	1	1	0.4887
47198603-47198604	1	1	0.4888
29642903-29642904	1	1	0.4888
40767404-40767403	1	1	0.4888
22421003-22421004	1	1	0.4888
44909104-44909103	1	1	0.4888
43634403-43634404	1	1	0.4889
44680704-44680703	1	1	0.4889
29116603-29116604	1	1	0.489
26630307-26630303	1	1	0.489
42390803-42390804	1	1	0.4891
45120004-45120003	1	1	0.4893
29249903-29249904	1	1	0.4894
23096703-23096704	1	1	0.4896
15755204-15755203	1	1	0.4896
48955104-48955103	1	1	0.4897
42112403-42112404	1	1	0.4897
21855604-21855603	1	1	0.4898
25081103-25081104	1	1	0.4898
46038003-46038004	1	1	0.4899
58641903-58641904	1	1	0.4899
40540403-40540404	1	1	0.49
20225403-20225404	1	1	0.49
14214203-14214204	1	1	0.4901
47101304-47101303	1	1	0.4901
42816004-42816003	1	1	0.4901
40991104-40991103	1	1	0.4903
29256504-29256503	1	1	0.4903
22234903-22234904	1	1	0.4904
21646503-21646504	1	1	0.4904
25731203-25731204	1	1	0.4904
28543303-28543304	1	1	0.4907
15772003-15772004	1	1	0.4907
53522804-53522803	1	1	0.4908
27579403-27579404	1	1	0.4908
25799103-25799104	1	1	0.4909
10436703-10436704	1	1	0.491
29435303-29435304	1	1	0.4911
42277304-42277303	1	1	0.4912
24819603-24819604	1	1	0.4912
21355403-21355404	1	1	0.4912
44917603-44917604	1	1	0.4913
46840203-46840204	1	1	0.4914
40518104-40518103	1	1	0.4916
10670407-10670403	1	1	0.4916
20910503-20910504	1	1	0.4917
26642103-26642104	1	1	0.4917
48861003-48861007	1	1	0.4917
49482503-49482504	1	1	0.4917
20078103-20078104	1	1	0.4918
22337203-22337204	1	1	0.4919
29079804-29079803	1	1	0.4919
48456404-48456403	1	1	0.4919
24863104-24863103	1	1	0.4919
40453304-40453303	1	1	0.492
28095603-28095604	1	1	0.4922
29521404-29521403	1	1	0.4924
20657204-20657203	1	1	0.4924
26494504-26494503	1	1	0.4925
29223104-29223103	1	1	0.4926
47089604-47089603	1	1	0.4926
40876503-40876504	1	1	0.4926
46773103-46773104	1	1	0.4926
13731604-13731603	1	1	0.4928
16595203-16595204	1	1	0.493
27563703-27563704	1	1	0.493
20540103-20540104	1	1	0.493
27239804-27239803	1	1	0.4932
42814603-42814604	1	1	0.4932
20493004-20493003	1	1	0.4933
45541604-45541603	1	1	0.4934
21127903-21127904	1	1	0.4934
40821603-40821604	1	1	0.4934
24538803-24538804	1	1	0.4936
43867404-43867403	1	1	0.4936
27890404-27890403	1	1	0.4937
47217103-47217104	1	1	0.4937
54662903-54662904	1	1	0.4937
59532304-59532303	1	1	0.4938
20668003-20668004	1	1	0.4938
11338604-11338603	1	1	0.4939
45894204-45894203	1	1	0.4939
45101604-45101603	1	1	0.4939
53149203-53149204	1	1	0.4939
25390603-25390604	1	1	0.494
20166403-20166404	1	1	0.494
47960804-47960803	1	1	0.494
28136904-28136903	1	1	0.494
48587803-48587804	1	1	0.4942
43552504-43552503	1	1	0.4944
40257003-40257004	1	1	0.4945
48778603-48778604	1	1	0.4946
17559403-17559404	1	1	0.4946
29919703-29919704	1	1	0.4947
42044404-42044403	1	1	0.4948
43821504-43821503	1	1	0.4948
25496603-25496604	1	1	0.4949
23138603-23138604	1	1	0.4949
25187704-25187707	1	1	0.495
29411003-29411004	1	1	0.4951
48099703-48099704	1	1	0.4954
50034803-50034804	1	1	0.4954
46775504-46775503	1	1	0.4955
45128903-45128904	1	1	0.4957
45813404-45813403	1	1	0.4957
19569303-19569304	1	1	0.4957
40946403-40946404	1	1	0.4958
29703304-29703303	1	1	0.4958
26893404-26893403	1	1	0.4959
22134603-22134604	1	1	0.4959
45424203-45424204	1	1	0.4959
23532107-23532103	1	1	0.496
27967803-27967804	1	1	0.4962
25919603-25919604	1	1	0.4963
42893103-42893104	1	1	0.4963
21103903-21103904	1	1	0.4963
23860703-23860704	1	1	0.4965
44580804-44580803	1	1	0.4966
27426103-27426104	1	1	0.4966
40651804-40651803	1	1	0.4966
26630304-26630303	1	1	0.4967
20713604-20713603	1	1	0.4967
40113503-40113504	1	1	0.4967
49933804-49933803	1	1	0.4967
26945303-26945304	1	1	0.4967
15521903-15521904	1	1	0.4968
46047704-46047703	1	1	0.4968
43884404-43884403	1	1	0.4968
25820004-25820003	1	1	0.4968
20240003-20240004	1	1	0.4971
29214203-29214204	1	1	0.4972
40453804-40453803	1	1	0.4973
44080203-44080204	1	1	0.4974
40620703-40620704	1	1	0.4975
22461003-22461004	1	1	0.4977
42718903-42718904	1	1	0.4978
53813203-53813207	1	1	0.4978
42192604-42192603	1	1	0.4979
40737603-40737607	1	1	0.4979
26918204-26918203	1	1	0.498
22554707-22554704	1	1	0.498
24538903-24538907	1	1	0.498
48313503-48313504	1	1	0.4981
41693203-41693204	1	1	0.4981
29047503-29047504	1	1	0.4981
41075703-41075704	1	1	0.4982
43486304-43486303	1	1	0.4983
20893204-20893203	1	1	0.4983
17913704-17913703	1	1	0.4984
44768903-44768904	1	1	0.4986
21427403-21427404	1	1	0.4986
29800703-29800704	1	1	0.4987
40777804-40777803	1	1	0.4988
26924003-26924004	1	1	0.4988
24924504-24924503	1	1	0.4989
44155008-44155009	1	1	0.4989
22554703-22554707	1	1	0.4989
49492503-49492504	1	1	0.499
22605403-22605404	1	1	0.499
25869804-25869803	1	1	0.4991
42568404-42568403	1	1	0.4992
27476403-27476404	1	1	0.4993
28281704-28281703	1	1	0.4993
40717103-40717104	1	1	0.4993
27314304-27314303	1	1	0.4994
12033903-12033904	1	1	0.4994
27525104-27525103	1	1	0.4994
27750803-27750804	1	1	0.4995
41256804-41256803	1	1	0.4996
21065903-21065904	1	1	0.4996
43909203-43909204	1	1	0.4997
40712003-40712004	1	1	0.4997
24297403-24297404	1	1	0.4997
17561403-17561404	1	1	0.4998
21723104-21723103	1	1	0.4998
43005903-43005904	1	1	0.4998
43752104-43752103	1	1	0.4998
43008503-43008504	1	1	0.4999
48009104-48009103	1	1	0.4999
59129703-59129704	1	1	0.5
26458503-26458504	1	1	0.5
44451607-44451604	1	1	0.5002
49794803-49794804	1	1	0.5003
24912203-24912204	1	1	0.5003
27657803-27657804	1	1	0.5005
47029703-47029704	1	1	0.5006
22187703-22187704	1	1	0.5007
22289603-22289604	1	1	0.5008
42884904-42884903	1	1	0.501
42580204-42580203	1	1	0.501
29691203-29691204	1	1	0.5012
40260803-40260804	1	1	0.5012
24517503-24517504	1	1	0.5013
47585203-47585204	1	1	0.5014
50334404-50334403	1	1	0.5014
42236403-42236404	1	1	0.5016
54262203-54262204	1	1	0.5016
28934003-28934004	1	1	0.5017
52734603-52734604	1	1	0.5018
22769203-22769204	1	1	0.5018
29583803-29583804	1	1	0.5019
10670404-10670403	1	1	0.502
18963804-18963803	1	1	0.5022
27340203-27340204	1	1	0.5023
48301903-41530904	1	1	0.5024
27160903-27160904	1	1	0.5025
29258404-29258407	1	1	0.5026
46600704-46600703	1	1	0.5026
47665804-47665803	1	1	0.5026
47680903-47680904	1	1	0.5027
41778104-41778103	1	1	0.5027
28517003-28517004	1	1	0.5027
23690204-23690203	1	1	0.5028
53189604-53189603	1	1	0.5029
40930203-40930204	1	1	0.5029
22743307-22743304	1	1	0.5029
45229504-45229503	1	1	0.503
24347303-24347304	1	1	0.5031
43915404-43915403	1	1	0.5031
40983203-40983204	1	1	0.5032
44268803-44268804	1	1	0.5032
43671603-43671604	1	1	0.5033
12657704-12657703	1	1	0.5033
40160904-40160903	1	1	0.5033
14392103-14392104	1	1	0.5034
42018003-42018004	1	1	0.5034
27348203-27348204	1	1	0.5036
24312203-24312204	1	1	0.5037
47640204-47640207	1	1	0.5038
44604304-44604303	1	1	0.5038
24111603-24111604	1	1	0.5039
24382303-24382304	1	1	0.5039
43293804-43293803	1	1	0.5039
48750803-48750804	1	1	0.504
45318804-45318803	1	1	0.5041
42459103-42459104	1	1	0.5041
15680603-15680604	1	1	0.5041
27775303-27775304	1	1	0.5041
23233804-23233803	1	1	0.5043
23902004-23902003	1	1	0.5044
42693004-42693003	1	1	0.5044
45898604-45898603	1	1	0.5044
58218603-58218604	1	1	0.5045
28887704-28887703	1	1	0.5045
21887203-21887204	1	1	0.5046
40890204-40890203	1	1	0.5047
43377803-43377804	1	1	0.5047
22035603-22035604	1	1	0.5048
20893204-20893207	1	1	0.5048
26744203-26744204	1	1	0.5048
25543103-25543104	1	1	0.5049
26749403-26749404	1	1	0.505
27070403-27070404	1	1	0.505
22738303-22738304	1	1	0.5051
23704703-23704704	1	1	0.5052
40686503-40686504	1	1	0.5053
40155704-40155703	1	1	0.5053
10086803-10086804	1	1	0.5054
43196804-43196803	1	1	0.5055
49287803-49287804	1	1	0.5055
47714903-47714904	1	1	0.5056
43265303-43265304	1	1	0.5056
48646303-48646304	1	1	0.5057
24219604-24219607	1	1	0.5057
40322604-40322603	1	1	0.5057
12060904-12060903	1	1	0.5057
46276504-46276503	1	1	0.5059
43932904-43932903	1	1	0.5059
47384404-47384403	1	1	0.506
49136503-49136504	1	1	0.506
48796904-48796903	1	1	0.5061
21185904-21185903	1	1	0.5061
42916603-42916604	1	1	0.5062
25990103-25990104	1	1	0.5062
28091603-28091604	1	1	0.5063
21490003-21490004	1	1	0.5063
40377503-40377504	1	1	0.5064
27444204-27444203	1	1	0.5064
47778903-47778904	1	1	0.5064
14243004-14243003	1	1	0.5064
11799003-11799004	1	1	0.5065
42342603-42342604	1	1	0.5065
47388904-47388903	1	1	0.5065
42460403-42460404	1	1	0.5065
11252603-11252604	1	1	0.5067
48137503-48137504	1	1	0.5067
41042407-41042404	1	1	0.5067
41420303-41420304	1	1	0.5067
40762503-40762504	1	1	0.5068
57315703-57315704	1	1	0.507
26529703-26529704	1	1	0.5071
46851203-46851204	1	1	0.5071
46309203-46309204	1	1	0.5072
20198904-20198903	1	1	0.5072
25607803-25607804	1	1	0.5073
20137903-20137904	1	1	0.5073
45173803-45173804	1	1	0.5074
26645304-26645307	1	1	0.5074
25993903-25993904	1	1	0.5075
25790103-25790104	1	1	0.5075
24792203-24792204	1	1	0.5075
53340704-53340703	1	1	0.5076
45432703-45432704	1	1	0.5076
57755304-57755303	1	1	0.5076
46493903-46493904	1	1	0.5078
44673503-44673504	1	1	0.5079
22283803-22283804	1	1	0.5079
11341903-11341904	1	1	0.5079
29571503-29571504	1	1	0.5079
13782204-13782203	1	1	0.5079
45371303-45371304	1	1	0.508
23690603-23690604	1	1	0.5081
25671003-25671004	1	1	0.5081
47056403-47056404	1	1	0.5082
49675804-49675803	1	1	0.5082
45453403-45453404	1	1	0.5083
24274604-24274603	1	1	0.5083
48301904-41530904	1	1	0.5084
24515903-24515904	1	1	0.5084
56523403-56523404	1	1	0.5085
26698403-26698404	1	1	0.5085
43010904-43010903	1	1	0.5085
25751303-25751304	1	1	0.5086
24634404-24634403	1	1	0.5086
44305304-44305303	1	1	0.5086
47816803-47816804	1	1	0.5087
28104203-28104204	1	1	0.5087
20463004-20463003	1	1	0.5088
24143203-24143204	1	1	0.5088
14718203-14718204	1	1	0.5088
25689303-25689304	1	1	0.5088
20837503-20837504	1	1	0.5088
27652304-27652307	1	1	0.5089
24808503-24808504	1	1	0.509
20583903-20583904	1	1	0.509
26440803-26440804	1	1	0.5091
43673004-43673003	1	1	0.5091
46234004-46234003	1	1	0.5091
42552103-42552104	1	1	0.5091
29079804-29079807	1	1	0.5091
26707303-26707304	1	1	0.5093
19093604-19093603	1	1	0.5093
43190703-43190704	1	1	0.5093
46656904-46656903	1	1	0.5093
24823103-24823104	1	1	0.5093
25231603-25231607	1	1	0.5094
23855303-23855304	1	1	0.5095
22966903-22966904	1	1	0.5095
20893203-20893207	1	1	0.5095
41151904-41151903	1	1	0.5096
40334903-40334904	1	1	0.5096
14482703-14482704	1	1	0.5098
28305104-28305103	1	1	0.5098
40773603-40773604	1	1	0.5098
16176107-16176103	1	1	0.5098
42044404-42044407	1	1	0.5099
29340903-29340904	1	1	0.5099
22096704-22096703	1	1	0.5101
48497504-48497503	1	1	0.5102
29781403-29781404	1	1	0.5103
24219603-24219604	1	1	0.5104
49374203-49374204	1	1	0.5104
40505604-40505603	1	1	0.5104
21577403-21577404	1	1	0.5105
23178604-23178603	1	1	0.5105
24621603-24621604	1	1	0.5106
29723103-29723104	1	1	0.5106
40165704-44638903	1	1	0.5106
25129004-25129003	1	1	0.5108
23034903-23034904	1	1	0.5108
29542703-29542704	1	1	0.511
42288604-42288603	1	1	0.511
58086903-58086904	1	1	0.511
25805307-25805303	1	1	0.5111
25858204-25858203	1	1	0.5111
48368203-48368204	1	1	0.5112
24610204-24610203	1	1	0.5112
48756403-48756404	1	1	0.5113
24948403-24948404	1	1	0.5114
42465704-42465703	1	1	0.5114
59898803-59898804	1	1	0.5114
44229703-44229704	1	1	0.5115
40118004-40118003	1	1	0.5115
47906203-47906204	1	1	0.5115
17227104-17227103	1	1	0.5116
23382903-23382904	1	1	0.5116
27852503-27852504	1	1	0.5116
47120703-47120704	1	1	0.5117
23920203-23920204	1	1	0.5117
40340204-40340203	1	1	0.5117
24554007-24554004	1	1	0.5118
23366303-23366304	1	1	0.5118
48814003-48814004	1	1	0.5118
25001003-25001004	1	1	0.5119
24467204-24467203	1	1	0.512
42874004-42874003	1	1	0.5121
42963704-42963703	1	1	0.5121
21036503-21036504	1	1	0.5122
25960003-25960004	1	1	0.5122
46903603-46903604	1	1	0.5123
42969004-42969003	1	1	0.5125
46061104-46061103	1	1	0.5125
28957803-28957804	1	1	0.5126
56874603-56874604	1	1	0.5127
40116304-40116303	1	1	0.5128
27422604-27422603	1	1	0.5129
28808303-28808304	1	1	0.5129
29705103-29705104	1	1	0.513
21023103-21023104	1	1	0.5131
44623603-44623604	1	1	0.5131
28334903-28334904	1	1	0.5132
22301103-22301104	1	1	0.5133
46088203-46088204	1	1	0.5133
27825303-27825304	1	1	0.5134
27417803-27417804	1	1	0.5134
29314404-29314403	1	1	0.5134
40299904-40299903	1	1	0.5134
41998104-41998103	1	1	0.5135
42698703-42698704	1	1	0.5135
48128104-48128103	1	1	0.5136
46395003-46395004	1	1	0.5137
44956604-44956603	1	1	0.5138
22035403-22035404	1	1	0.5138
42984504-42984503	1	1	0.5138
46722903-46722904	1	1	0.514
13726003-13726004	1	1	0.514
46183204-46183203	1	1	0.514
57362103-57362104	1	1	0.514
48096903-48096904	1	1	0.5142
29945503-29945504	1	1	0.5142
27725603-27725604	1	1	0.5142
29688703-29688704	1	1	0.5142
45305203-45305204	1	1	0.5143
48301903-48301904	1	1	0.5143
41075404-41075403	1	1	0.5143
18963104-18963103	1	1	0.5144
13320303-13320304	1	1	0.5144
25061803-25061804	1	1	0.5145
26904903-26904904	1	1	0.5146
24554003-24554004	1	1	0.5146
40165703-44638903	1	1	0.5146
46871603-46871604	1	1	0.5146
24067603-24067604	1	1	0.5147
29699404-29699403	1	1	0.5147
22269503-22269504	1	1	0.5147
47613203-47613204	1	1	0.5147
41725803-41725807	1	1	0.5148
46054103-46054104	1	1	0.5148
11780703-11780704	1	1	0.5148
49329903-49329904	1	1	0.5149
24288503-24288504	1	1	0.5149
26237304-26237303	1	1	0.5149
46649003-46649004	1	1	0.515
22899303-22899304	1	1	0.515
28619503-28619504	1	1	0.515
22272503-22272504	1	1	0.515
43199007-43199003	1	1	0.515
26101803-26101804	1	1	0.5151
26102604-26102603	1	1	0.5151
47791203-47791204	1	1	0.5151
40113704-40113703	1	1	0.5151
29879403-29879404	1	1	0.5152
41965903-41965907	1	1	0.5152
11534803-11534804	1	1	0.5152
43751403-43751404	1	1	0.5153
40705904-40705903	1	1	0.5153
42915704-42915707	1	1	0.5153
21436503-21436504	1	1	0.5153
24788703-24788704	1	1	0.5153
27517503-27517504	1	1	0.5155
10929003-10929004	1	1	0.5155
49314203-49314204	1	1	0.5157
46084504-46084503	1	1	0.5157
17058403-17058404	1	1	0.5158
18737009-18737004	1	1	0.5159
24094104-24094103	1	1	0.516
48247804-48247803	1	1	0.516
40612303-40612304	1	1	0.516
42407804-42407803	1	1	0.516
24650003-24650004	1	1	0.5161
23532107-23532104	1	1	0.5161
44833104-44833103	1	1	0.5162
23704803-23704804	1	1	0.5162
11260503-11260504	1	1	0.5164
23870503-23870504	1	1	0.5164
21955503-21955504	1	1	0.5165
43162703-43162704	1	1	0.5166
49897104-49897103	1	1	0.5166
43451203-43451204	1	1	0.5166
16470403-16470404	1	1	0.5167
56638003-56638004	1	1	0.5167
18018703-18018704	1	1	0.5168
17421303-17421304	1	1	0.5169
28581704-28581703	1	1	0.5169
48943403-48943404	1	1	0.5169
21465203-21465204	1	1	0.5169
28327503-28327504	1	1	0.517
44673503-44673507	1	1	0.517
18737003-18737004	1	1	0.5171
25429503-25429504	1	1	0.5172
10105803-10105804	1	1	0.5173
49423803-49423804	1	1	0.5173
13605203-13605204	1	1	0.5173
25707203-25707204	1	1	0.5173
53516704-53516703	1	1	0.5174
22134603-22134607	1	1	0.5174
24325803-24325804	1	1	0.5175
42954003-42954004	1	1	0.5176
28291603-28291604	1	1	0.5178
50603604-50603603	1	1	0.5179
24711203-24711204	1	1	0.5179
23379503-23379504	1	1	0.518
21231703-21231704	1	1	0.5181
24380603-24380604	1	1	0.5182
44142204-44142203	1	1	0.5182
41228503-41228504	1	1	0.5182
14647707-14647703	1	1	0.5183
20496903-20496904	1	1	0.5183
46316603-46316604	1	1	0.5183
28619104-28619103	1	1	0.5183
43796504-43796503	1	1	0.5185
40349803-40349804	1	1	0.5185
47145203-47145204	1	1	0.5185
27734704-27734703	1	1	0.5187
29925203-29925204	1	1	0.5187
45266003-45266004	1	1	0.5188
46467803-46467804	1	1	0.5188
18281104-18281103	1	1	0.5188
43711103-43711104	1	1	0.5189
25453003-25453004	1	1	0.5191
24599703-24599704	1	1	0.5192
20449903-20449904	1	1	0.5192
27573104-27573103	1	1	0.5192
17644007-17644003	1	1	0.5193
26364803-26364804	1	1	0.5193
26244504-26244503	1	1	0.5193
29494603-29494604	1	1	0.5193
20580903-20580904	1	1	0.5194
44354603-44354604	1	1	0.5194
42426703-42426704	1	1	0.5195
42968903-42968904	1	1	0.5197
18883204-18883203	1	1	0.5197
21385004-21385003	1	1	0.5197
23171104-23171103	1	1	0.5199
18737003-18737009	1	1	0.52
24644003-24644004	1	1	0.52
52435303-52435304	1	1	0.52
59105307-59105304	1	1	0.5201
43266903-43266904	1	1	0.5201
26252203-26252204	1	1	0.5204
23167803-23167804	1	1	0.5204
22254204-22254203	1	1	0.5204
46558103-46558104	1	1	0.5205
23132703-23132704	1	1	0.5205
59631904-59631903	1	1	0.5205
56638003-56638007	1	1	0.5206
42266503-42266504	1	1	0.5206
48841908-48841904	1	1	0.5206
26915903-26915904	1	1	0.5207
22425703-22425704	1	1	0.5207
27679803-27679808	1	1	0.5207
20077603-20077604	1	1	0.5208
48622203-48622204	1	1	0.5208
43541904-43541903	1	1	0.5209
22122303-22122304	1	1	0.5209
20566203-20566204	1	1	0.5209
42057804-42057803	1	1	0.521
46850804-46850803	1	1	0.521
46692304-46692303	1	1	0.521
55577003-55577004	1	1	0.5211
55234603-55234604	1	1	0.5211
25318603-25318604	1	1	0.5212
41238003-41238004	1	1	0.5212
55143603-55143604	1	1	0.5213
29496004-29496003	1	1	0.5213
49284503-42845003	1	1	0.5213
47750304-47750303	1	1	0.5213
27679803-27679807	1	1	0.5214
20710104-20710103	1	1	0.5214
11971903-11971904	1	1	0.5214
44647404-44647403	1	1	0.5216
42230203-42230204	1	1	0.5217
29258404-29258403	1	1	0.5217
47327203-47327204	1	1	0.5218
49453107-49453104	1	1	0.5219
43741903-43741904	1	1	0.5219
28074603-28074604	1	1	0.522
25459503-25459504	1	1	0.522
45079704-45079703	1	1	0.5221
20914103-20914104	1	1	0.5222
13806504-13806503	1	1	0.5222
23912703-23912704	1	1	0.5223
47998204-47998203	1	1	0.5223
42142603-42142604	1	1	0.5224
18850104-18850103	1	1	0.5224
44270403-44270404	1	1	0.5225
22441003-22441004	1	1	0.5225
20253604-20253603	1	1	0.5225
44038903-44038904	1	1	0.5226
23887304-23887303	1	1	0.5226
21558103-21558104	1	1	0.5226
49729304-49729303	1	1	0.5227
44268804-44268807	1	1	0.5228
22386903-22386904	1	1	0.5228
15782803-15782804	1	1	0.523
41924704-41924703	1	1	0.5231
27012203-27012204	1	1	0.5232
27986703-27986704	1	1	0.5233
56324004-56324003	1	1	0.5233
27315003-27315004	1	1	0.5233
25232603-25232604	1	1	0.5233
23768703-23768704	1	1	0.5233
29660304-29660303	1	1	0.5234
43865004-43865007	1	1	0.5234
25586503-25586504	1	1	0.5234
26162803-26162804	1	1	0.5235
22350003-22350004	1	1	0.5235
47704803-47704804	1	1	0.5235
49310503-49310504	1	1	0.5236
27958503-27958504	1	1	0.5236
29522704-29522703	1	1	0.5237
23701303-23701304	1	1	0.5237
42158903-42158904	1	1	0.5237
22560403-22560404	1	1	0.5237
27947804-27947803	1	1	0.5238
27388503-27388504	1	1	0.5238
24687703-24687704	1	1	0.5239
29129303-29129304	1	1	0.5239
40365503-40365504	1	1	0.5239
46802504-46802503	1	1	0.5239
15505703-15505704	1	1	0.524
48533804-48533803	1	1	0.524
48720803-48720804	1	1	0.5241
48881404-48881403	1	1	0.5242
49955803-49955804	1	1	0.5243
25021403-25021404	1	1	0.5243
45503703-45503704	1	1	0.5244
28135503-28135504	1	1	0.5245
14654804-14654803	1	1	0.5246
22039203-22039204	1	1	0.5246
22572804-22572803	1	1	0.5246
44319704-44319703	1	1	0.5247
45263803-45263804	1	1	0.5248
44338504-44338503	1	1	0.5248
27589104-27589103	1	1	0.5248
40529304-40529303	1	1	0.525
27942403-27942404	1	1	0.5251
43980003-43980004	1	1	0.5251
20998203-20998204	1	1	0.5252
29297703-29297704	1	1	0.5253
25254003-25254004	1	1	0.5253
49926403-49926404	1	1	0.5254
47723703-47723704	1	1	0.5254
25962403-25962404	1	1	0.5254
47209403-47209404	1	1	0.5255
11809603-11809604	1	1	0.5255
13153404-13153403	1	1	0.5256
28576304-28576303	1	1	0.5257
41399104-41399103	1	1	0.5258
50889803-50889804	1	1	0.5258
21634303-21634304	1	1	0.5258
40205203-40205204	1	1	0.5259
24538904-24538903	1	1	0.5259
41073903-41073904	1	1	0.5259
43646103-43646104	1	1	0.526
28823003-28823004	1	1	0.526
25805307-25805304	1	1	0.526
26416004-26416003	1	1	0.5261
21602804-21602803	1	1	0.5261
22641703-22641704	1	1	0.5261
28045603-28045604	1	1	0.5262
26651904-26651903	1	1	0.5262
25624604-25624603	1	1	0.5262
15261503-15261504	1	1	0.5262
47956603-47956604	1	1	0.5263
41630604-41630603	1	1	0.5264
10585303-10585304	1	1	0.5264
40165704-40165703	1	1	0.5264
45029804-45029803	1	1	0.5264
45082404-45082403	1	1	0.5264
41990004-41990003	1	1	0.5264
48386303-48386304	1	1	0.5265
28814804-28814803	1	1	0.5265
27908907-27908904	1	1	0.5265
47356404-47356403	1	1	0.5265
20027403-20027404	1	1	0.5265
52699604-52699603	1	1	0.5265
50070903-50070904	1	1	0.5267
43718403-43718404	1	1	0.5267
49798104-49798103	1	1	0.5268
28544703-28544704	1	1	0.5269
20551904-20551903	1	1	0.5269
42018503-42018504	1	1	0.527
23442304-23442303	1	1	0.527
25558904-25558903	1	1	0.5271
25400103-25400104	1	1	0.5271
26658803-26658804	1	1	0.5271
22681704-22681703	1	1	0.5272
10905104-10905103	1	1	0.5272
26640803-26640804	1	1	0.5273
27711904-27711903	1	1	0.5273
21131503-21131504	1	1	0.5273
49284503-42845004	1	1	0.5273
18211203-18211204	1	1	0.5274
27875703-27875704	1	1	0.5274
41393804-41393803	1	1	0.5274
28022203-28022204	1	1	0.5274
15302004-15302003	1	1	0.5274
16318704-16318703	1	1	0.5275
49740504-49740503	1	1	0.5276
45456003-45456004	1	1	0.5276
40665304-40665303	1	1	0.5276
46579203-46579204	1	1	0.5276
23883204-23883203	1	1	0.5277
49436404-49436403	1	1	0.5277
42254703-42254704	1	1	0.5278
22402303-22402304	1	1	0.5279
23189203-23189204	1	1	0.5279
24127903-24127904	1	1	0.5279
49431703-49431704	1	1	0.5279
42799303-42799304	1	1	0.528
23543903-23543904	1	1	0.528
29319303-29319304	1	1	0.5283
23469603-23469604	1	1	0.5284
21877403-21877404	1	1	0.5284
44822704-44822703	1	1	0.5284
21119003-21119004	1	1	0.5285
27167803-27167804	1	1	0.5285
23783104-23783103	1	1	0.5286
15614104-15614103	1	1	0.5286
21226304-21226303	1	1	0.5286
25415604-25415603	1	1	0.5287
45688804-45688803	1	1	0.5287
43036604-43036603	1	1	0.5287
13315204-13315203	1	1	0.5287
41933707-41933703	1	1	0.5288
23054203-23054204	1	1	0.5288
22399303-22399304	1	1	0.5289
26094604-26094603	1	1	0.5289
45103503-45103504	1	1	0.5289
46794403-46794404	1	1	0.5291
20209503-20209504	1	1	0.5291
43146904-43146903	1	1	0.5292
21849803-21849804	1	1	0.5293
42338004-42338003	1	1	0.5293
14647707-14647704	1	1	0.5293
23532003-23532004	1	1	0.5293
44495203-44495204	1	1	0.5293
46154604-46154603	1	1	0.5293
49595503-49595504	1	1	0.5294
14377003-14377004	1	1	0.5295
44608504-44608503	1	1	0.5295
49055904-49055903	1	1	0.5295
56638007-56638008	1	1	0.5295
17974603-17974604	1	1	0.5295
29794003-29794004	1	1	0.5295
20279204-20279203	1	1	0.5296
26288303-26288304	1	1	0.5296
27813304-27813303	1	1	0.5296
21903103-21903107	1	1	0.5296
58670404-58670403	1	1	0.5297
41329103-41329104	1	1	0.5297
43549303-43549304	1	1	0.5297
49675303-49675304	1	1	0.5298
42548003-42548004	1	1	0.5298
57729404-57729403	1	1	0.5298
21673603-21673604	1	1	0.5299
41007704-41007703	1	1	0.53
54758604-54758603	1	1	0.5301
23069403-23069404	1	1	0.5302
24156404-24156403	1	1	0.5302
46966304-46966303	1	1	0.5304
47566203-47566204	1	1	0.5305
24610703-24610704	1	1	0.5305
27837203-27837204	1	1	0.5307
27265603-27265604	1	1	0.5307
21452904-21452903	1	1	0.5307
40067703-40067704	1	1	0.5308
43916703-43916704	1	1	0.5308
20815603-20815604	1	1	0.5308
22368703-22368704	1	1	0.5308
43541603-43541604	1	1	0.5308
47117103-47117104	1	1	0.5309
57805703-57805704	1	1	0.5311
28261704-28261703	1	1	0.5312
21186203-21186204	1	1	0.5313
21322803-21322804	1	1	0.5313
47043603-47043604	1	1	0.5313
29064503-29064504	1	1	0.5313
47511103-47511104	1	1	0.5313
20046703-20046704	1	1	0.5315
27679804-27679808	1	1	0.5315
21278903-21278904	1	1	0.5315
24464203-24464204	1	1	0.5317
22694003-22694004	1	1	0.5318
24619903-24619904	1	1	0.5318
22667703-22667704	1	1	0.5319
49535803-49535804	1	1	0.5319
29849603-29849604	1	1	0.532
29258407-29258403	1	1	0.532
46851003-46851004	1	1	0.532
47967203-47967204	1	1	0.5321
43635903-43635904	1	1	0.5322
28580603-28580604	1	1	0.5322
18781204-18781203	1	1	0.5323
14155803-14155804	1	1	0.5323
26473103-26473104	1	1	0.5323
48841908-48841907	1	1	0.5324
28879204-28879203	1	1	0.5325
47474704-47474703	1	1	0.5325
20626703-20626704	1	1	0.5325
49835303-49835304	1	1	0.5325
23865203-23865204	1	1	0.5325
28273903-28273904	1	1	0.5325
23660603-23660604	1	1	0.5325
42964903-42964904	1	1	0.5325
21431604-21431603	1	1	0.5326
27749503-27749504	1	1	0.5326
52311107-52311104	1	1	0.5327
47518904-47518903	1	1	0.5327
46586604-46586603	1	1	0.5328
41410303-41410304	1	1	0.5328
54496704-54496703	1	1	0.5328
40737603-40737604	1	1	0.5329
46138403-46138404	1	1	0.5329
29707603-29707604	1	1	0.5329
29398704-29398703	1	1	0.5329
44855304-44855303	1	1	0.5331
48219503-48219504	1	1	0.5331
49673703-49673704	1	1	0.5331
23714803-23714804	1	1	0.5332
17774503-17774504	1	1	0.5332
44155003-44155004	1	1	0.5333
23663203-23663204	1	1	0.5333
42703404-42703403	1	1	0.5334
27791903-27791904	1	1	0.5335
25367103-25367104	1	1	0.5335
40779903-40779904	1	1	0.5335
26759903-26759907	1	1	0.5335
23113704-23113703	1	1	0.5336
44609804-44609803	1	1	0.5336
44046103-44046104	1	1	0.5336
29831004-29831003	1	1	0.5337
43918403-43918407	1	1	0.5338
23719904-23719903	1	1	0.5338
26473104-26473107	1	1	0.5338
45009003-45009004	1	1	0.5339
23619204-23619203	1	1	0.5339
41994804-41994803	1	1	0.5339
42603104-42603103	1	1	0.534
25514803-25514804	1	1	0.534
23370903-23370904	1	1	0.5341
57086204-57086203	1	1	0.5342
21290703-21290704	1	1	0.5343
54539304-54539303	1	1	0.5343
12949703-12949704	1	1	0.5344
28862003-28862004	1	1	0.5344
44057803-44057804	1	1	0.5344
43839603-43839604	1	1	0.5345
20785303-20785304	1	1	0.5345
42901403-42901404	1	1	0.5346
42947303-42947304	1	1	0.5346
43451604-43451603	1	1	0.5346
25901803-25901804	1	1	0.5347
24800403-24800404	1	1	0.5348
44875103-44875104	1	1	0.5348
43522204-43522203	1	1	0.5348
20739803-20739804	1	1	0.5348
26365003-26365004	1	1	0.5348
42154803-42154804	1	1	0.5349
49998903-49998904	1	1	0.5349
23775504-23775503	1	1	0.5349
48932003-48932004	1	1	0.535
26063804-26063803	1	1	0.535
22191503-22191504	1	1	0.5351
51259904-51259903	1	1	0.5352
49689903-49689904	1	1	0.5352
16788003-15468104	1	1	0.5353
11921303-11921304	1	1	0.5353
22572903-22572904	1	1	0.5353
23553803-23553804	1	1	0.5353
41193104-41193103	1	1	0.5353
15351904-15351907	1	1	0.5354
43287404-43287403	1	1	0.5355
23712603-23712604	1	1	0.5357
29788604-29788603	1	1	0.5357
28370303-28370304	1	1	0.5357
29537003-29537004	1	1	0.5357
21715803-21715804	1	1	0.5358
15917104-15917103	1	1	0.5358
29398504-29398503	1	1	0.5358
28886503-28886504	1	1	0.5358
17372004-17372003	1	1	0.5359
43377807-43377803	1	1	0.5359
44058703-44058704	1	1	0.536
47699104-47699103	1	1	0.536
22738304-22738307	1	1	0.536
28598103-28598104	1	1	0.536
54823803-54823804	1	1	0.536
26784703-26784704	1	1	0.536
26355203-26355204	1	1	0.5361
21001404-21001403	1	1	0.5361
46840303-46840304	1	1	0.5361
23915203-23915204	1	1	0.5361
41524903-41524904	1	1	0.5361
26824903-26824904	1	1	0.5362
27298203-27298204	1	1	0.5362
20647807-20647803	1	1	0.5362
40458103-40458104	1	1	0.5363
22258403-22258404	1	1	0.5363
23789603-23789604	1	1	0.5363
42158908-42158907	1	1	0.5363
26036703-26036704	1	1	0.5364
46197304-46197303	1	1	0.5364
27660203-27660204	1	1	0.5364
53655003-53655004	1	1	0.5365
46895404-46895403	1	1	0.5365
14749103-14749104	1	1	0.5365
43813804-43813803	1	1	0.5366
23935603-23935604	1	1	0.5367
42203104-42203103	1	1	0.5368
43107903-43107904	1	1	0.5368
20982703-20982704	1	1	0.5368
25305103-25305104	1	1	0.5368
22696403-22696404	1	1	0.5369
20272304-20272303	1	1	0.5369
46752903-46752904	1	1	0.5369
42907203-42907204	1	1	0.537
40098004-40098003	1	1	0.5371
24881103-24881104	1	1	0.5371
18480003-18480004	1	1	0.5371
20502703-20502704	1	1	0.5372
28694103-28694104	1	1	0.5372
22950504-22950503	1	1	0.5372
41796504-41796503	1	1	0.5372
29980504-29980507	1	1	0.5373
25049004-25049003	1	1	0.5373
53198503-53198504	1	1	0.5374
44226403-44226404	1	1	0.5374
26206104-26206103	1	1	0.5374
28314904-28314903	1	1	0.5375
28409803-28409804	1	1	0.5375
41601003-41601004	1	1	0.5375
41037004-41037003	1	1	0.5376
40901804-40901803	1	1	0.5376
27908903-27908904	1	1	0.5377
26271904-26271903	1	1	0.5377
49866304-49866303	1	1	0.5377
24863103-24863107	1	1	0.5378
19693703-19693704	1	1	0.5378
19778103-19778104	1	1	0.5378
42825503-42825504	1	1	0.5379
23611903-23611904	1	1	0.5379
16389303-16389304	1	1	0.5379
41965904-41965907	1	1	0.538
41442703-41442707	1	1	0.538
45919303-45919304	1	1	0.538
44089403-44089404	1	1	0.538
22868203-22868204	1	1	0.538
26261404-26261403	1	1	0.538
28593303-28593304	1	1	0.5381
27174403-27174404	1	1	0.5381
49618804-49618803	1	1	0.5381
15061404-15061407	1	1	0.5381
28893503-28893504	1	1	0.5383
55864603-55864604	1	1	0.5383
17886504-17886503	1	1	0.5384
45676804-45676803	1	1	0.5385
29979403-29979404	1	1	0.5386
40203304-40203303	1	1	0.5386
27090703-27090704	1	1	0.5386
23192303-23192304	1	1	0.5386
44608504-44608507	1	1	0.5386
42452403-42452407	1	1	0.5386
48282403-48282404	1	1	0.5387
48476504-48476503	1	1	0.5387
24053503-24053504	1	1	0.5387
10154504-10154503	1	1	0.5388
24106204-24106203	1	1	0.5388
23273903-23273904	1	1	0.5389
43199004-43199007	1	1	0.5389
21055003-21055004	1	1	0.5389
49493703-49493704	1	1	0.539
17738403-17738404	1	1	0.539
10472303-10472304	1	1	0.539
58043903-58043904	1	1	0.539
24639503-24639504	1	1	0.539
24747504-24747503	1	1	0.5391
21634307-21634304	1	1	0.5392
29985003-29985004	1	1	0.5393
56906804-56906803	1	1	0.5394
24079103-24079104	1	1	0.5394
24415803-24415804	1	1	0.5395
20948103-20948104	1	1	0.5395
13413103-13413104	1	1	0.5395
21049504-21049503	1	1	0.5396
24113203-24113204	1	1	0.5397
42853303-42853304	1	1	0.5397
45193804-45193803	1	1	0.5397
15820904-15820907	1	1	0.5399
44171704-44171703	1	1	0.5399
47291604-47291603	1	1	0.54
45676504-45676503	1	1	0.54
48723703-48723704	1	1	0.54
47950003-47950004	1	1	0.54
40750503-40750504	1	1	0.5401
10103603-10103604	1	1	0.5401
44890203-44890204	1	1	0.5402
13120004-13120003	1	1	0.5402
13851803-13851804	1	1	0.5402
42052004-42052003	1	1	0.5402
44155008-44155004	1	1	0.5403
40565603-40565604	1	1	0.5403
45433903-45433904	1	1	0.5403
43118304-43118303	1	1	0.5403
46505903-46505904	1	1	0.5403
49161503-49161504	1	1	0.5403
42814603-42814607	1	1	0.5404
15468104-15468103	1	1	0.5404
26446604-26446603	1	1	0.5404
41442703-41442704	1	1	0.5405
18229403-18229404	1	1	0.5405
22862304-22862303	1	1	0.5405
22116104-22116103	1	1	0.5406
47076103-47076104	1	1	0.5406
18364103-18364104	1	1	0.5406
26700403-26700404	1	1	0.5406
25406203-25406204	1	1	0.5407
47354903-47354904	1	1	0.5408
10207203-10207204	1	1	0.5409
12271503-12271504	1	1	0.5409
42158903-42158907	1	1	0.5409
47105804-47105803	1	1	0.5409
51743704-51743703	1	1	0.5409
10393303-10393304	1	1	0.5409
23218403-23218404	1	1	0.541
28736604-28736603	1	1	0.541
22934007-22934004	1	1	0.5411
16709103-16709104	1	1	0.5411
27679803-27679804	1	1	0.5411
25844604-25844603	1	1	0.5412
24297703-24297704	1	1	0.5412
23644403-23644404	1	1	0.5412
20086703-20086704	1	1	0.5413
47789103-47789104	1	1	0.5414
42475204-42475203	1	1	0.5414
17776403-17776404	1	1	0.5414
27320403-27320404	1	1	0.5414
40969903-40969904	1	1	0.5414
45207103-45207104	1	1	0.5415
47524403-47524404	1	1	0.5415
22133203-22133204	1	1	0.5415
24468903-24468904	1	1	0.5415
10289703-10289707	1	1	0.5415
18737003-18737008	1	1	0.5416
21515403-21515404	1	1	0.5416
21657904-21657903	1	1	0.5416
24495803-24495804	1	1	0.5417
49699503-49699507	1	1	0.5417
22562403-22562404	1	1	0.5418
25660903-25660904	1	1	0.5418
44943903-44943904	1	1	0.5419
10340404-10340403	1	1	0.5421
41959104-41959103	1	1	0.5421
43115604-43115603	1	1	0.5421
43983803-43983804	1	1	0.5421
46003203-46003204	1	1	0.5421
25685803-25685804	1	1	0.5422
27936503-27936504	1	1	0.5422
45692204-45692203	1	1	0.5422
22934007-22934003	1	1	0.5423
46437203-46437204	1	1	0.5423
40473803-40473804	1	1	0.5424
40569403-40569404	1	1	0.5425
14057003-14057004	1	1	0.5425
45123004-45123003	1	1	0.5425
26566104-26566107	1	1	0.5426
43416903-43416904	1	1	0.5426
44550803-44550804	1	1	0.5426
51719803-51719804	1	1	0.5428
25001003-25001007	1	1	0.5428
48986604-48986603	1	1	0.5428
16788004-15468104	1	1	0.5429
41128603-41128604	1	1	0.5429
48265004-48265003	1	1	0.543
48133904-48133903	1	1	0.543
23856903-23856904	1	1	0.5431
43562504-43562503	1	1	0.5431
45840503-45840504	1	1	0.5432
15351904-15351903	1	1	0.5432
45154104-45154103	1	1	0.5432
45360604-45360603	1	1	0.5432
21320404-21320403	1	1	0.5433
26217604-26217603	1	1	0.5433
42246803-42246804	1	1	0.5434
44181404-44181403	1	1	0.5434
29107703-29107704	1	1	0.5435
24647103-24647104	1	1	0.5435
40442903-40442904	1	1	0.5436
45994303-45994304	1	1	0.5436
45456003-45456007	1	1	0.5436
43909803-43909804	1	1	0.5437
13642203-13642204	1	1	0.5438
27268304-27268307	1	1	0.5438
42014404-42014403	1	1	0.5438
28846704-28846703	1	1	0.5438
21318003-21318004	1	1	0.5438
29361203-29361204	1	1	0.5439
44699003-44699004	1	1	0.5439
27652303-27652304	1	1	0.544
25390804-25390807	1	1	0.544
44632003-44632004	1	1	0.5441
43233403-43233404	1	1	0.5441
23921803-23921807	1	1	0.5441
40190803-40190804	1	1	0.5441
49598904-49598903	1	1	0.5442
12916904-12916903	1	1	0.5443
23260804-23260803	1	1	0.5443
28922503-28922504	1	1	0.5443
45667303-45667304	1	1	0.5443
45486004-45486003	1	1	0.5444
44003304-44003303	1	1	0.5444
29714503-29714504	1	1	0.5444
29581903-29581904	1	1	0.5446
20584104-20584103	1	1	0.5446
42814607-42814604	1	1	0.5446
26489504-26489503	1	1	0.5447
24103404-24103403	1	1	0.5448
45925504-45925503	1	1	0.5448
27649404-27649407	1	1	0.5448
28740903-28740904	1	1	0.5448
25907503-25907504	1	1	0.5448
44903903-44903904	1	1	0.5449
46291003-46291004	1	1	0.5449
43499603-43499604	1	1	0.545
23233804-23233807	1	1	0.545
19096703-19096704	1	1	0.545
45994204-45994203	1	1	0.5451
49734003-49734004	1	1	0.5455
44146003-44146004	1	1	0.5455
24699403-24699404	1	1	0.5455
29646704-29646703	1	1	0.5455
46578403-46578404	1	1	0.5456
26667603-26667604	1	1	0.5456
27388104-27388103	1	1	0.5456
48841903-48841904	1	1	0.5457
27999804-27999803	1	1	0.5457
26645307-26645303	1	1	0.5457
18938404-18938403	1	1	0.5457
23347804-23347803	1	1	0.5458
25664703-25664704	1	1	0.5458
59444404-59444403	1	1	0.5458
27202803-27202804	1	1	0.5458
43375904-43375903	1	1	0.5459
29713203-29713204	1	1	0.5459
26390303-26390304	1	1	0.546
28003204-28003203	1	1	0.546
19347604-19347607	1	1	0.5461
49644504-49644503	1	1	0.5461
25381803-25381804	1	1	0.5462
48246003-48246004	1	1	0.5462
26034303-26034304	1	1	0.5463
27631603-27631604	1	1	0.5463
40015404-40015403	1	1	0.5464
49713903-49713904	1	1	0.5464
25493503-25493504	1	1	0.5465
29319004-29319003	1	1	0.5465
41679804-41679803	1	1	0.5465
43031603-43031604	1	1	0.5465
13666603-13666604	1	1	0.5466
40636303-40636304	1	1	0.5466
13217503-13217504	1	1	0.5467
25187703-25187707	1	1	0.5468
25782303-25782304	1	1	0.5468
48635203-48635204	1	1	0.5468
45155503-45155504	1	1	0.5469
24429204-24429203	1	1	0.5469
43170503-43170504	1	1	0.547
20716603-20716604	1	1	0.547
20810703-20810704	1	1	0.547
41115403-41115404	1	1	0.547
43445504-43445503	1	1	0.5472
26293903-26293904	1	1	0.5472
26287803-26287804	1	1	0.5472
40011304-40011303	1	1	0.5472
27321303-27321304	1	1	0.5473
13393404-13393403	1	1	0.5474
27770404-27770403	1	1	0.5474
26060003-26060004	1	1	0.5474
41209704-41209703	1	1	0.5475
49937203-49937204	1	1	0.5475
56787703-56787704	1	1	0.5475
49187804-49187803	1	1	0.5476
25100503-25100504	1	1	0.5476
49086803-49086804	1	1	0.5476
42448404-42448403	1	1	0.5476
45827703-45827704	1	1	0.5476
40794804-40794803	1	1	0.5477
24355404-24355403	1	1	0.5477
42158908-42158904	1	1	0.5477
24859203-24859204	1	1	0.5478
44627003-44627004	1	1	0.5479
27527703-27527704	1	1	0.548
29729603-29729604	1	1	0.548
42617603-42617604	1	1	0.548
29258603-29258604	1	1	0.5481
23087603-23087604	1	1	0.5481
29797203-29797204	1	1	0.5482
17198804-17198803	1	1	0.5482
24538904-24538907	1	1	0.5482
12385003-12385004	1	1	0.5482
40827504-40827503	1	1	0.5482
25805308-25805307	1	1	0.5482
48854504-48854503	1	1	0.5483
11434104-11434103	1	1	0.5483
50653004-50653003	1	1	0.5483
21282603-21282604	1	1	0.5484
16673503-16673504	1	1	0.5484
47999103-47999104	1	1	0.5484
41340004-41340007	1	1	0.5485
43172703-43172704	1	1	0.5485
11362503-11362504	1	1	0.5485
44965404-44965403	1	1	0.5485
55482503-55482504	1	1	0.5485
24423503-24423504	1	1	0.5486
44010903-44010904	1	1	0.5487
28722003-28722004	1	1	0.5487
20739503-20739504	1	1	0.5488
10738103-10738104	1	1	0.5488
49423503-49423504	1	1	0.5489
44494803-44494804	1	1	0.5489
14328803-14328807	1	1	0.5489
57729407-57729403	1	1	0.549
29155003-29155004	1	1	0.5492
48785104-48785103	1	1	0.5493
24874903-24874904	1	1	0.5493
21661303-21661304	1	1	0.5493
46722603-46722604	1	1	0.5494
40800707-40800704	1	1	0.5494
44699004-44699007	1	1	0.5494
41429903-41429904	1	1	0.5494
10060004-10060003	1	1	0.5494
44535404-44535403	1	1	0.5494
23790303-23790304	1	1	0.5495
42239103-42239104	1	1	0.5495
17196503-17196504	1	1	0.5496
45807903-45807904	1	1	0.5496
26473103-26473107	1	1	0.5497
45818504-45818503	1	1	0.5497
40800703-40800707	1	1	0.5497
22713203-22713204	1	1	0.5497
25110203-25110204	1	1	0.5498
43112303-43112304	1	1	0.5498
29276403-29276404	1	1	0.5498
21158403-21158404	1	1	0.5498
53510303-53510304	1	1	0.5499
42140504-42140503	1	1	0.55
19747103-19747104	1	1	0.55
15902803-15902804	1	1	0.55
40665307-40665303	1	1	0.55
48795403-48795404	1	1	0.55
25302503-25302504	1	1	0.5501
42290304-42290303	1	1	0.5501
49339504-49339503	1	1	0.5502
42044407-42044403	1	1	0.5502
20282003-20282004	1	1	0.5503
20858303-20858304	1	1	0.5505
44470804-44470803	1	1	0.5505
40301503-40301504	1	1	0.5505
45966203-45966204	1	1	0.5506
48984404-48984403	1	1	0.5506
41807703-41807704	1	1	0.5506
15298003-15298004	1	1	0.5506
27513403-27513404	1	1	0.5506
23260403-23260404	1	1	0.5506
41042407-41042403	1	1	0.5506
24438403-24438404	1	1	0.5506
49291004-49291003	1	1	0.5506
27750004-27750003	1	1	0.5507
29840903-29840904	1	1	0.5507
12942703-12942704	1	1	0.5507
52195603-52195604	1	1	0.5508
55558703-55558704	1	1	0.5509
46092803-46092804	1	1	0.5509
47786204-47786203	1	1	0.5509
41838303-41838304	1	1	0.551
23585204-23585203	1	1	0.551
10632903-10632904	1	1	0.551
42537303-42537304	1	1	0.5511
17134803-17134804	1	1	0.5511
25056703-25056704	1	1	0.5511
48494503-48494504	1	1	0.5512
43089404-43089403	1	1	0.5512
47540103-47540104	1	1	0.5514
28025904-28025903	1	1	0.5514
41373403-41373404	1	1	0.5514
47190103-47190104	1	1	0.5514
12183803-12183804	1	1	0.5515
28795303-28795304	1	1	0.5516
40901904-40901903	1	1	0.5517
44213303-44213304	1	1	0.5518
27652303-27652307	1	1	0.5519
25108304-25108303	1	1	0.5519
54428503-54428504	1	1	0.5519
43865004-43865003	1	1	0.552
24525603-24525604	1	1	0.5521
17055003-17055004	1	1	0.5522
40854203-40854204	1	1	0.5523
21699604-21699603	1	1	0.5525
45383004-45383003	1	1	0.5526
42851604-42851603	1	1	0.5526
49128103-49128104	1	1	0.5527
42911204-42911203	1	1	0.5527
28186303-28186304	1	1	0.5528
23602903-23602904	1	1	0.5529
23098403-23098404	1	1	0.553
27686003-27686004	1	1	0.553
47705204-47705203	1	1	0.553
46806604-46806603	1	1	0.5531
43373004-43373003	1	1	0.5531
47584904-47584903	1	1	0.5532
26198803-26198804	1	1	0.5532
47052403-47052404	1	1	0.5532
21082803-21082804	1	1	0.5533
43352704-43352703	1	1	0.5533
42393603-42393604	1	1	0.5533
59272103-59272104	1	1	0.5534
42193704-42193703	1	1	0.5534
28579103-28579104	1	1	0.5534
25754603-25754604	1	1	0.5535
24931503-24931504	1	1	0.5535
24388503-24388504	1	1	0.5537
25852404-25852403	1	1	0.5538
43992703-43992704	1	1	0.5538
40686803-40686804	1	1	0.5539
15820907-15820903	1	1	0.5539
29474004-29474003	1	1	0.5539
26011603-26011604	1	1	0.554
42370503-42370504	1	1	0.554
23826404-23826403	1	1	0.554
25852104-25852103	1	1	0.554
45551604-45551603	1	1	0.5541
11234204-11234203	1	1	0.5541
56638003-56638008	1	1	0.5542
41199203-41199204	1	1	0.5542
22743303-22743304	1	1	0.5542
22521503-22521507	1	1	0.5543
42798504-42798503	1	1	0.5543
45382303-45382304	1	1	0.5544
48648503-48648504	1	1	0.5544
26686703-26686704	1	1	0.5544
26054303-26054304	1	1	0.5544
46775904-46775903	1	1	0.5544
13062903-13062904	1	1	0.5545
54817103-54817104	1	1	0.5545
44830903-44830904	1	1	0.5546
27470303-27470304	1	1	0.5547
41781304-41781303	1	1	0.5547
19083103-19083104	1	1	0.5547
44155003-44155007	1	1	0.5547
20392603-20392604	1	1	0.5548
40094704-40094707	1	1	0.5551
22812403-22812404	1	1	0.5552
28973103-28973104	1	1	0.5552
49360303-49360304	1	1	0.5553
28382404-28382403	1	1	0.5553
57729407-57729404	1	1	0.5553
13520104-13520103	1	1	0.5553
49484404-49484403	1	1	0.5554
42095804-42095803	1	1	0.5555
22763103-22763104	1	1	0.5555
29410203-29410204	1	1	0.5557
40509204-40509203	1	1	0.5557
28820603-28820604	1	1	0.5557
46789703-46789704	1	1	0.5557
21970503-21970504	1	1	0.5557
26437803-26437804	1	1	0.5559
42062703-42062704	1	1	0.556
21582904-21582903	1	1	0.556
43973204-43973203	1	1	0.5561
29762103-29762104	1	1	0.5562
43832303-43832304	1	1	0.5563
54404104-54404103	1	1	0.5563
49994507-49994503	1	1	0.5563
29208203-29208204	1	1	0.5563
23223903-23223904	1	1	0.5564
26519403-26519404	1	1	0.5565
21162104-21162103	1	1	0.5565
47203004-47203003	1	1	0.5565
44091704-44091703	1	1	0.5565
25738203-25738204	1	1	0.5565
23047003-23047004	1	1	0.5566
28728603-28728604	1	1	0.5566
25130303-25130304	1	1	0.5566
47948403-47948404	1	1	0.5567
20475904-20475903	1	1	0.5568
26014803-26014804	1	1	0.5569
43758003-43758004	1	1	0.557
41050803-41050804	1	1	0.557
42509103-42509104	1	1	0.557
20694903-20694904	1	1	0.557
16643903-16643904	1	1	0.5572
48995204-48995203	1	1	0.5572
15955304-15955303	1	1	0.5572
29015603-29015604	1	1	0.5572
49282203-49282204	1	1	0.5572
43061903-43061904	1	1	0.5573
15747503-15747504	1	1	0.5573
27908903-27908907	1	1	0.5573
48256703-48256704	1	1	0.5573
41681704-41681703	1	1	0.5575
18737003-18737007	1	1	0.5575
47819903-47819904	1	1	0.5575
55804603-55804604	1	1	0.5576
14689303-14689304	1	1	0.5576
42160404-42160403	1	1	0.5576
24633803-24633804	1	1	0.5577
48196404-48196403	1	1	0.5577
56289204-56289203	1	1	0.5578
17559403-17559407	1	1	0.5579
26559704-26559703	1	1	0.5579
47877303-47877304	1	1	0.5581
26885303-26885304	1	1	0.5581
29035004-29035003	1	1	0.5583
44180804-44180803	1	1	0.5583
21230904-21230903	1	1	0.5583
25753803-25753804	1	1	0.5584
29142803-29142804	1	1	0.5584
23734003-23734004	1	1	0.5584
23691003-23691004	1	1	0.5584
44151903-44151904	1	1	0.5586
41245204-41245203	1	1	0.5587
28243303-28243304	1	1	0.5587
49329303-49329304	1	1	0.5588
18675304-18675303	1	1	0.5588
47593504-47593503	1	1	0.5588
41442707-41442704	1	1	0.5588
25335703-25335704	1	1	0.5589
29079807-29079803	1	1	0.5589
46605404-46605403	1	1	0.559
23532103-23532104	1	1	0.559
58773803-58773804	1	1	0.5592
27153603-27153604	1	1	0.5592
46661304-46661303	1	1	0.5593
46955004-46955003	1	1	0.5593
26107003-26107004	1	1	0.5594
54800503-54800504	1	1	0.5594
27389303-27389304	1	1	0.5594
27268303-27268304	1	1	0.5595
48203804-48203803	1	1	0.5596
57977903-57977904	1	1	0.5596
24448904-24448903	1	1	0.5598
24338003-24338004	1	1	0.5599
13123803-13123804	1	1	0.5599
42567204-42567203	1	1	0.56
22469203-22469204	1	1	0.5601
23111903-23111904	1	1	0.5603
21959804-21959803	1	1	0.5604
48181104-48181103	1	1	0.5605
27679903-27679904	1	1	0.5605
40580704-40580703	1	1	0.5606
29925203-29925207	1	1	0.5606
17644004-17644007	1	1	0.5606
28419803-28419804	1	1	0.5606
24547304-24547303	1	1	0.5606
44564103-44564104	1	1	0.5606
23921803-23921804	1	1	0.5606
51641604-51641603	1	1	0.5608
20802203-20802204	1	1	0.5608
17077303-17077304	1	1	0.5608
26026304-26026303	1	1	0.5609
46144404-46144403	1	1	0.561
15960303-15960304	1	1	0.561
44005004-44005003	1	1	0.5611
24247903-24247904	1	1	0.5611
20589203-20589204	1	1	0.5612
24771103-24771104	1	1	0.5612
49111004-49111003	1	1	0.5612
28144303-28144304	1	1	0.5613
41959503-41959504	1	1	0.5613
47948204-47948203	1	1	0.5613
23508303-23508304	1	1	0.5614
26687804-26687803	1	1	0.5614
44496103-44496104	1	1	0.5615
40343803-40343804	1	1	0.5615
43099104-43099103	1	1	0.5615
49630503-49630504	1	1	0.5615
28751403-28751404	1	1	0.5616
16176104-16176103	1	1	0.5616
43079004-43079003	1	1	0.5616
42959904-42959903	1	1	0.5617
27113603-27113604	1	1	0.5617
56016604-56016603	1	1	0.5618
27539203-27539204	1	1	0.5618
21763803-21763804	1	1	0.5619
45904304-45904303	1	1	0.562
42844104-42844103	1	1	0.562
21147503-21147504	1	1	0.562
49862303-49862304	1	1	0.5622
44134204-44134203	1	1	0.5623
29793003-29793004	1	1	0.5623
17322403-17322404	1	1	0.5624
20736004-20736003	1	1	0.5624
26540304-26540303	1	1	0.5625
15649804-15649803	1	1	0.5625
27164004-27164003	1	1	0.5625
27276504-27276503	1	1	0.5627
11867103-11867104	1	1	0.5627
22370803-22370804	1	1	0.5628
22937904-22937903	1	1	0.5628
43565403-43565404	1	1	0.5629
52062603-52062604	1	1	0.5629
23233803-23233807	1	1	0.563
25421503-25421504	1	1	0.5631
57587303-57587304	1	1	0.5631
44824104-44824103	1	1	0.5631
21523603-21523604	1	1	0.5631
41108704-41108703	1	1	0.5632
25116803-25116804	1	1	0.5632
47335803-47335804	1	1	0.5632
45183503-45183504	1	1	0.5633
43651304-43651303	1	1	0.5633
47559504-47559503	1	1	0.5634
45423103-45423104	1	1	0.5635
47315103-47315104	1	1	0.5637
10055203-10055204	1	1	0.5637
49282404-49282403	1	1	0.5637
20388703-20388707	1	1	0.5638
41340007-41340003	1	1	0.5638
49313003-49313004	1	1	0.5638
49536104-49536103	1	1	0.5639
44204907-44204904	1	1	0.5639
42674003-42674004	1	1	0.5639
14130203-14130204	1	1	0.564
21918004-21918003	1	1	0.5641
42702303-42702304	1	1	0.5641
59105303-59105304	1	1	0.5641
25422003-25422004	1	1	0.5641
43048503-43048504	1	1	0.5642
47873504-47873503	1	1	0.5642
14206904-14206903	1	1	0.5644
[truncated: 849 more rows]
